# Supplementary material for: The transcription factor HBP1 promotes ferroptosis in tumor cells by regulating the UHRF1-CDO1 axis
Source: PLoS Biol. 2023 Jul 5;21(7):e3001862. doi: 10.1371/journal.pbio.3001862 (PMC10351698; doi:10.1371/journal.pbio.3001862)
Supplement: S1 Data — (XLSX) [file pbio.3001862.s009.xlsx]

## Sheet: Fig.1
Fig.1B
	score
	HBP1	UHRF1
	2	3
	1	4
	2	4
	3	1
	2	4
	3	2
	1	3
	2	4
	3	1
	3	2
	1	4
	2	4
Fig.1C
	HeLa	qPCR CT Value
		Vector			HBP1
	UHRF1	32.47	32.16	32.33	34.2	33.86	32.99
	HBP1	21.31	21.64	21.11	14.02	14.34	14.55
	GAPDH	20.07	20.01	20.05	19.73	19.81	19.8
	HepG2	qPCR CT Value
		Vector			HBP1
	UHRF1	33.24	33.11	33.56	35.03	34.46	34.08
	HBP1	23.13	22.77	23.45	14.55	14.78	15.31
	GAPDH	15.21	15.44	15.48	15.88	15.68	15.01
	Huh7	qPCR CT Value
		Vector			HBP1
	UHRF1	31.57	31	30.98	32.19	32.85	31.65
	HBP1	21.09	21.99	21.01	13.78	14.09	14
	GAPDH	17.77	16.98	17.67	16.99	17.42	17.22
Fig.1D
	HeLa	qPCR CT Value
		Vector			shHBP1-1			shHBP1-2
	UHRF1	31.35	31.16	31.43	29.91	29.98	30.47	30.24	30.42	30.77
	HBP1	21.31	21.64	21.11	22.67	23.01	22.78	23.01	22.89	22.78
	GAPDH	14.65	14.76	14.45	15.16	15.33	14.98	15.11	15.32	15.19
	HepG2	qPCR CT Value
		Vector			shHBP1-1			shHBP1-2
	UHRF1	32.4	32.16	32.43	31.49	31.13	31.29	31.24	30.75	31.23
	HBP1	22.14	22.4	22.35	23.67	24	23.78	23.71	23.99	23.58
	GAPDH	15.12	15.55	15.34	15.77	15.68	15.57	15.09	15.45	15.33
	Huh7	qPCR CT Value
		Vector			shHBP1-1			shHBP1-2
	UHRF1	31.55	31.67	31.59	29.11	29.15	29.28	29.57	29.96	29.77
	HBP1	20.11	20.32	20.17	22.77	22.49	22.58	21.89	22.01	22.12
	GAPDH	17.55	17.56	17.41	16.98	17.21	17.11	17.67	17.56	17.47

## Sheet: Fig.2
	Fig.2A
		Relative Luciferase activity
			Vector			HBP1
		-1783-74bp	1	1	1	0.4098	0.3987	0.4976
		-1536-74bp	1	1	1	0.3987	0.4222	0.5001
		-1285-74bp	1	1	1	0.3999	0.4377	0.467
		-1121-74bp	1	1	1	1.078	0.976	1.134
	Fig.2B
		Relative Luciferase activity
		UHRF1 wild-type promoter		UHRF1 mutant promoter
		Vector	HBP1	Vector	HBP1
		1	0.5	1	0.86
		1	0.4	1	1.21
		1	0.54	1	1.12
	Fig.2C
		Relative Luciferase activity
		Vector	HBP1	pmHMG	DelEx7
		1	0.3389	0.7543	1.059
		1	0.3846	0.8653	0.9615
		1	0.3611	0.9027	0.9027
	Fig.2E
		Precipitated DNA (Fold-Enrichment)
			IgG			HA
		HBP1	1	1	1	7.56	8.91	8.75
		pmHMG	1	1	1	1.12	1.098	1.145
		DelEx7	1	1	1	0.978	1.135	1.156

## Sheet: Fig.3
Fig.3A
	qPCR CT Value
		Vector			Erastin
	HBP1	22.13	21.99	22.14	21.48	21.44	21.54
	GAPDH	15.55	15.16	15.34	15	14.91	14.89
Fig.3B
	qPCR CT Value
		Vector			RSL-3
	HBP1	21.09	21.22	21.3	21.35	21.12	21.22
	GAPDH	14.66	14.78	14.67	15.01	14.89	14.95
Fig.3H
	qPCR CT Value
		Vector			HBP1			HBP1+Erastin
	UHRF1	31.11	31.54	31.36	32.58	32.47	32.38	33.24	32.63	33.47
	GAPDH	16.21	16.45	16.29	16.77	16.56	16.69	16.34	16.44	16.69
Fig.3I
	Relative UHRF1 Luciferase activity
	Vector	HBP1	HBP1+Erastin
	1	0.43	0.06
	1	0.46	0.11
	1	0.36	0.16
Fig.3L
	MIF
	Vector	HBP1
	1	2.5
	1	2.23
	1	2.19
	Vector	shHBP1-1	shHBP1-2
	1	0.67	0.33
	1	0.51	0.49
	1	0.58	0.4

## Sheet: Fig.4
Fig.4B
	Cell viability (%)
		Vector			HBP1
	DMSO	100	100	100	100	100	100
	Erastin	43.4	46.9	57.6	38.2	33.7	33.2
	Fer-1	79.3	78.9	80.4	65	75.2	70.2
	DFO	74.1	88.9	80.2	75.3	69.9	73.1
	Nec-1	42.4	50.96	53.3	43	46.38	44.8
	Apo	54	45.1	57	44.96	39	42.13
	Chq	48.6	52.1	50.3	38.68	44.18	34.75
		Vector			shHBP1
	DMSO	100	100	100	100	100	100
	Erastin	47.9	45.9	48.68	58.6	60.1	62.9
	Fer-1	85	84	84.6	98	95	96.7
	DFO	77.1	87.5	80.2	90.1	89.8	88.6
	Nec-1	49.23	51.42	52.34	65.59	64.5	66.39
	Apo	47	51	52	57.4	62.97	65.19
	Chq	47.79	48.96	44.52	58.6	64.2	65
Fig.4C
	Cell viability (%)
	Erastin(uM)	Vector			HBP1			HBP1+UHRF1
	0	100	100	100	100	100	100	100	100	100
	10	77.5	80	77.7	44	43	32.6	62.7	60	64
	20	60.8	64.4	60	23.4	20.1	20.9	51.6	50.8	52.4
		Vector			shHBP1			shHBP1+shUHRF1
	0	100	100	100	100	100	100	100	100	100
	10	61.37	62.75	61.14	75.78	78.55	78.82	63.7	55.5	62.54
	20	41.49	40.22	37.54	62.64	54.05	54.69	36.34	44.93	41.63
Fig.4D
	Fe2+ MFI
	Vector	HBP1	Vector+Erastin		HBP1+Erastin		HBP1+UHRF1+Erastin
	1	1.41	1.87		2.86		2.16
	1	1.31	1.61		2.83		1.989
	1	1.48	1.9		3.17		2.23
	Vector	shHBP1	Vector+Erastin		shHBP1+Erastin		shHBP1+shUHRF1+Erastin
	1	0.86	2.21		1.13		1.91
	1	0.68	2.2		1.35		1.95
	1	0.72	2.13		1.4		1.92
Fig.4E
	Relative lipid peroxidation
	Vector	HBP1	Vector+Erastin		HBP1+Erastin		HBP1+UHRF1+Erastin
	1	1.911	3.379		6.658		2.598
	1	1.568	2.6958		7.0309		2.8415
	1	1.998	2.457		7.729		3.678
	Vector	shHBP1	Vector+Erastin		shHBP1+Erastin		shHBP1+shUHRF1+Erastin
	1	0.88	9.4		2.07		5.84
	1	0.41	10.14		2.49		4.83
	1	0.54	11.8		2.52		4.92
Fig.4F
	MDA(100%)						GSH(100%)						Iron(100%)
	Vector	HBP1	Vector+Erastin	HBP1+Erastin	HBP1+UHRF1+Erastin		Vector	HBP1	Vector+Erastin	HBP1+Erastin	HBP1+UHRF1+Erastin		Vector	HBP1	Vector+Erastin	HBP1+Erastin	HBP1+UHRF1+Erastin
	100	121	167.8	223.6	216.4		100	74.7	48.38	28.46	40.46		100	117	178	247	199
	100	119	169.7	244.1	201.2		100	72.99	44.72	25.21	38.26		100	115	182	233	189
	100	120.2	170.2	229.4	199.7		100	72.6	42.34	21.59	34.55		100	120	175	241	210
Fig.4G
	MDA(100%)						GSH(100%)						Iron(100%)
	Vector	shHBP1	Vector+Erastin	shHBP1+Erastin	shHBP1+shUHRF1+Erastin		Vector	shHBP1	Vector+Erastin	shHBP1+Erastin	shHBP1+shUHRF1+Erastin		Vector	shHBP1	Vector+Erastin	shHBP1+Erastin	shHBP1+shUHRF1+Erastin
	100	89.5	210.78	137.6	178.2		100	120.33	41.59	72.74	48.03		100	78.4	187.4	125.2	186.4
	100	91.2	218.3	148	178.9		100	129.58	41.45	71.21	47.89		100	69.9	198.4	117.8	171.5
	100	89	206	166	185		100	123.74	40.97	68.44	48.01		100	75.2	221.3	120.1	190.4

## Sheet: Fig.5
	Fig.5A
		qPCR CT Value
			Vector			UHRF1
		GPX4	30.43	30.17	30.16	29.73	29.81	29.8
		SLC7A11	29.13	29.22	29.35	28.57	28.48	28.49
		SLC11A2	21.18	20.96	20.95	20.57	20.54	20.49
		SLC39A14	26.47	25.86	25.76	26.32	26.22	25.84
		SLC40A1	19.6	19.61	19.64	19.88	19.96	19.95
		IREB1	20.28	20.22	20.33	19.92	19.9	19.95
		IREB2	20.6	20.45	20.52	20.57	20.88	20.9
		ACSL4	25.77	25.44	26.67	24.92	24.9	24.63
	Fig.5B
		qPCR CT Value
			Vector			shUHRF1-1			shUHRF1-2
		CDO1	28.11	28.45	28.21	26.15	26.88	26.39	25.84	26.52	26.41
		GAPDH	18.55	18.47	18.41	19	18.99	18.89	18.48	18.49	18.69
	Fig.5F
		Relative Luciferase activity
		Vector	UHRF1concentration
		0ug	0.2ug	0.4ug	0.6ug	0.8ug
		1	0.57	0.49	0.33	0.15
		1	0.51	0.43	0.41	0.17
		1	0.63	0.41	0.35	0.11
	Fig.5G
		Relative Luciferase activity
		Vector	UHRF1	UHRF1+Erastin
		1	0.35	0.68
		1	0.31	0.67
		1	0.35	0.65
	Fig.5J
		qPCR CT Value
			Vector			UHRF1			YP191/192AA			YT478/479AA			YP191/192AA+YT478/479AA
		CDO1	27.22	27.57	27.31	29.09	29.2	28.69	28.29	28.08	28.39	28.71	28.52	28.47	27.87	27.81	27.58
		GAPDH	17.22	17.55	17.31	17.89	17.88	17.69	17.77	17.59	17.89	18.01	17.99	17.86	17.67	17.61	17.49
	Fig.5L
		Relative Luciferase activity
		Vector			UHRF1			YP191/192AA			YT478/479AA			YP191/192AA+YT478/479AA
		1	1	1	0.118	0.12	0.124	0.437	0.335	0.374	0.59	0.5955	0.57	0.96	0.91	0.93

## Sheet: Fig.6
	Fig.6A										Fig.6B
		OD Value										EdU(+) nuclei(%)
		Days	Vector			CDO1-KO						Vector	CDO1-KO
		1	0.279	0.241	0.268	0.253	0.238	0.243				15.02	26.71
		2	0.266	0.315	0.303	0.337	0.324	0.392				24.2	31.8
		3	0.546	0.515	0.5098	0.912	0.763	0.842				10.4	34.64
		4	0.61	0.638	0.6234	0.97	0.97	1.123				17.46	34.32
		5		1.098	1.095	1.667	1.41	1.5572				24.59	32.02
		6	1.412	1.478	1.234	1.85	1.973	1.868
		7	1.745	1.72	1.764	2.182	2.156
	Fig.6C										Fig.6D
		OD Value										EdU(+) nuclei(%)
		Days	Vector			CDO1-OE						Vector	CDO1-OE
		1	0.297	0.336	0.386	0.341	0.34	0.34				33.82	25.18
		2	0.72	0.775	0.797	0.411	0.421	0.417				33.49	21.77
		3	0.975	0.996	1.103	0.641	0.753	0.71				41.23	25.91
		4	1.498	1.745	1.634	1.074	0.966	0.976				37.35	23.35
		5	1.71	1.769	2.047	1.267	1.213	1.354
		6	2.551	2.303	2.401	2.168	1.931	1.765
		7	3.001	3.046	2.92	2.556	2.438	2.625
	Fig.6G
		OD Value
		Days	Vector			HBP1			HBP1+UHRF1
		1	0.171	0.172	0.174	0.154	0.155	0.174	0.139	0.152	0.156
		2	0.426	0.524	0.512	0.365	0.331	0.335	0.321	0.291	0.304
		3	0.903	0.895	0.966	0.641	0.656	0.651	0.79	0.842	0.793
		4	1.054	1.2	1.247		0.709	0.71	0.943	1.021	1.021
		5	1.356	1.278	1.274	0.773	0.723		1.123	1.221	1.2
		6	1.441	1.882	1.503	0.868	0.837	0.849	1.345	1.234	1.181
		7	2.09	1.973	2.224	0.987	0.915	1.078	1.547	1.495	1.607
		OD Value
		Days	Vector			shHBP1			shHBP1+shUHRF1
		1	0.184	0.181	0.17	0.179	0.186	0.187	0.187	0.186	0.182
		2	0.244		0.288	0.48	0.56	0.519	0.401	0.417	0.432
		3	0.422	0.41	0.488	0.789	1.102	0.943	0.67	0.685	0.625
		4	0.657	0.43	0.63	1.259	1.498	1.1303	0.913		0.74
		5	0.85	0.824	0.821	1.46	1.462	1.631	1.131	1.196	1.149
		6	0.942	0.965	0.925	1.815	1.624	1.96	1.332	1.395	1.283
		7	1.123	1.356	1.456	2.14	2.42	2.31	1.578	1.756	1.689
	Fig.6H
		EdU(+) nuclei(%)				EdU(+) nuclei(%)
		Vector	HBP1	HBP1+ UHRF1		Vector	shHBP1	shHBP1+ shUHRF1
		54.1	32.1	44.1		47.6	64.6	43.8
		56.6	33	47.2		45.3	78.9	46.3
		50.1	31.5	50.1		51.6	65.6	49
		57	40.2	44.4
	Fig.6I							Fig.6J
		Tumor weight (g)							Tumor weight (g)
		Vector	HBP1	HBP1+UHRF1					Vector	shHBP1	shHBP1+ shUHRF1
		0.26	0.064	0.309					0.125	0.472	0.372
		0.492	0.256	0.612					0.22	0.494	0.24
		0.782	0.061	0.164					0.174	0.44	0.243
		0.926	0.032	0.595							0.148
	Fig.6K
		Cell viability (OD 450nm)										Cell viability (OD 450nm)
		HeLa			HepG2			Huh7				HeLa			HepG2			Huh7
		Vector	HBP1	HBP1+GSH	Vector	HBP1	HBP1+GSH	Vector	HBP1	HBP1+GSH		Vector	shHBP1	shHBP1+BSO	Vector	shHBP1	shHBP1+BSO	Vector	shHBP1	shHBP1+BSO
		1	0.741	0.881	1	0.521	0.811	1	0.511	0.834		1	1.9	1.05	1	1.5	1.11	1	1.92	1.34
		1	0.592	0.841	1	0.681	0.808	1	0.488	0.791		1	1.72	0.92	1	1.61	1.21	1	1.87	1.38
		1	0.641	0.987	1	0.601	0.822	1	0.507	0.875		1	1.87	1.17	1	1.54	1.14	1	1.86	1.47
	Fig.6L
		Tumor weight (g)
		Vector	HBP1	HBP1+Liproxstatin-1
		0.719	0.302	0.676
		0.809	0.316	0.481
		0.951	0.284	0.558
		0.932	0.378	0.576

## Sheet: Fig.7
	Fig.7C
		Cell viability (%)
		PBS	PEI-vector	MPN-vector	PEI-HBP1	MPN-HBP1	Erastin
		100	95.9	68.2	74.3	48.3	36.3
		100	100	70.4	75.6	51.7	35.5
		100	97.22	72	80.7	44.6	35.3
	Fig.7D
		Cell viability (%)
		PBS	PEI-HBP1	MPN-HBP1	Fer-1	Nec-1	Apo	Chq
		100	73.68	49.4	77.3	55.6	57.06	55.79
		100	74.7	56.3	80.15	60.9	60.47	53.15
		100	87.3	53.83	75.76	66.6	58.9	58.68
	Fig.7F
		Relative lipid peroxidation (DCEF-MFI)
		PBS	PEI-HBP1	MPN-HBP1
		1	1.42	2.28
		1	1.44	2.28
		1	1.32	2.32
	Fig.7I
		Tumor weight (g)
		PBS	PEI-HBP1	MPN-vector	erastin	MPN-HBP1
		1.56	1.241	0.69	0.466	0.412
		1.192	0.675	0.491	0.374	0.382
		0.993	0.875	0.524	0.524	0.438
		1.034	0.639	0.567	0.379	0.381
			0.597	0.654	0.4	0.394
	Fig.7J
		4-HNE Score
		PBS	PEI-HBP1	MPN-vector	erastin	MPN-HBP1
		1	1	2	4	4
		1	2	2	4	4
		1	1	3	4	4
		1	1	2	3	2
			2	3	4	3

## Sheet: Fig.S1A
LUAD				LUSC				BRCA				LIHC
ID	HBP1	UHRF1		ENSG_IDs	HBP1	UHRF1		Tag	HBP1	UHRF1		HBP1	UHRF1
TCGA-38-4625-11	13.0892	0.0502127		TCGA-77-8144-01	7.71744	55.9501		TCGA-BH-A0B5-11	48.0843	0.0161908		2.06395	0.393244
TCGA-50-5931-11	9.89749	0.0632435		TCGA-94-A4VJ-01	7.94097	21.6		TCGA-E2-A1BC-11	35.1052	0.0268905		4.4305	0.0351648
TCGA-50-5933-11	9.65844	0.0850321		TCGA-39-5037-01	8.7595	16.224		TCGA-BH-A0H9-11	31.5561	0.0273067		2.87616	0.165969
TCGA-91-6847-11	9.23506	0.103989		TCGA-60-2720-01	8.98921	6.07941		TCGA-A7-A13G-11	53.5947	0.0373012		2.45701	1.69087
TCGA-49-6743-11	13.2815	0.104741		TCGA-52-7810-01	9.47392	20.3729		TCGA-E9-A1RF-11	56.3201	0.0524033		2.85541	0.822639
TCGA-50-5930-11	10.6034	0.124037		TCGA-NC-A5HO-01	9.65758	19.0782		TCGA-E9-A1RI-11	61.5838	0.0586827		5.7831	0.0151161
TCGA-91-6831-11	12.215	0.131034		TCGA-6A-AB49-01	9.7955	23.5631		TCGA-E2-A15I-11	53.0467	0.0602493		4.02453	0.0331022
TCGA-44-6776-11	12.0628	0.138319		TCGA-33-AASI-01	9.97178	16.253		TCGA-BH-A0B8-11	48.3104	0.102044		2.7978	1.38435
TCGA-49-6745-11	16.0451	0.138936		TCGA-33-AASJ-01	10.6384	27.6558		TCGA-E2-A1LS-11	53.6338	0.142725		3.14236	0.647455
TCGA-91-6836-11	11.5612	0.144819		TCGA-58-A46J-01	10.7168	17.9319		TCGA-BH-A204-11	42.8673	0.168119		1.50002	1.72942
TCGA-50-5939-11	9.33409	0.152924		TCGA-56-A4BW-01	10.8291	20.9323		TCGA-BH-A18P-11	50.8448	0.176053		2.50369	0.986883
TCGA-44-6148-11	12.8514	0.159753		TCGA-39-5027-01	11.1491	18.1468		TCGA-BH-A1FD-11	61.707	0.197196		1.90483	0.0589968
TCGA-44-5645-11	9.1224	0.162174		TCGA-77-A5GA-01	11.3652	16.1942		TCGA-A7-A0D9-11	50.452	0.24932		1.09117	0.608476
TCGA-91-8496-01	18.8993	0.165093		TCGA-NC-A5HM-01	11.7244	15.2572		TCGA-E9-A1RC-11	61.2323	0.272561		3.24173	0.268921
TCGA-55-6984-11	9.79269	0.167392		TCGA-LA-A7SW-01	12.2882	42.5892		TCGA-E9-A1R7-11	63.77	0.287545		1.952	1.45238
TCGA-55-A492-01	4.35145	0.167608		TCGA-37-5819-01	12.4151	15.5055		TCGA-A7-A13E-11	51.9968	0.337093		3.80774	0.0402866
TCGA-44-2662-11	8.11931	0.177752		TCGA-63-A5MI-01	12.6573	18.6294		TCGA-BH-A0BZ-11	45.7726	0.357732		4.02741	0.383544
TCGA-55-6986-11	10.803	0.179164		TCGA-85-8481-01	12.6708	7.44347		TCGA-E2-A15M-11	55.988	0.435495		1.90693	0.561053
TCGA-49-6761-11	9.24789	0.183295		TCGA-21-1081-01	12.9409	24.8912		TCGA-BH-A1EO-11	36.4474	0.443763		2.45454	0.476129
TCGA-50-6595-11	10.806	0.185693		TCGA-77-A5G7-01	13.2282	38.2321		TCGA-E9-A1RH-11	43.0224	0.44899		3.37794	0.269819
TCGA-38-4626-11	10.0542	0.199315		TCGA-94-8035-01	13.3115	42.029		TCGA-BH-A1ET-11	75.3285	0.465543		3.65671	0.385229
TCGA-91-6828-11	9.07009	0.205831		TCGA-33-AASB-01	13.4465	10.4307		TCGA-BH-A18K-11	75.3553	0.470609		3.01784	0.194039
TCGA-50-5936-11	13.0396	0.207551		TCGA-46-6025-01	13.4921	16.1692		TCGA-BH-A1F0-11	61.9165	0.483122		1.14577	2.38976
TCGA-49-6744-11	16.2088	0.207892		TCGA-43-A56V-01	13.5358	14.4983		TCGA-BH-A1FG-11	35.8749	0.495919		2.99443	0.930392
TCGA-49-4512-11	13.6011	0.211147		TCGA-63-A5M9-01	13.8956	21.7998		TCGA-BH-A1F6-11	52.9328	0.502559		3.70834	1.25423
TCGA-78-7156-01	17.3214	0.211649		TCGA-37-A5EL-01	13.9031	31.4049		TCGA-A2-A1G6-01	59.7867	0.545794		2.38029	0.14895
TCGA-73-4676-11	10.1778	0.213794		TCGA-22-5479-01	13.9328	22.2481		TCGA-E9-A1RD-11	51.5729	0.546222		2.20842	1.99292
TCGA-91-6849-11	10.7346	0.214141		TCGA-77-A5GB-01	14.0773	46.1733		TCGA-A7-A13F-11	49.5385	0.565206		2.94654	0.428791
TCGA-44-6778-11	13.1475	0.215522		TCGA-22-5481-01	14.6911	35.0784		TCGA-BH-A0DP-11	81.2904	0.580753		1.99957	0.0672754
TCGA-55-6979-11	10.4296	0.217119		TCGA-21-5782-01	14.7765	29.2791		TCGA-BH-A18R-11	60.1451	0.590747		3.55481	1.06277
TCGA-67-3770-01	11.2427	0.23224		TCGA-NC-A5HE-01	14.8648	23.5637		TCGA-BH-A0BT-11	65.2225	0.59689		2.51007	1.0578
TCGA-38-4627-11	10.9062	0.233157		TCGA-21-1082-01	15.0783	44.3247		TCGA-BH-A1EN-11	41.9584	0.627359		0.326901	4.07913
TCGA-44-6145-11	6.67911	0.236177		TCGA-63-A5MH-01	15.3633	27.4391		TCGA-BH-A1F2-11	58.1944	0.65682		1.98298	2.63272
TCGA-44-6146-11	12.7544	0.236898		TCGA-90-A59Q-01	15.5189	6.86516		TCGA-BH-A0DH-11	29.6208	0.657893		2.88679	0.0800937
TCGA-50-5932-11	12.9846	0.237003		TCGA-77-8131-01	15.6087	9.65005		TCGA-GM-A5PX-01	33.5877	0.686023		1.28824	1.17485
TCGA-49-4486-01	7.9115	0.243867		TCGA-98-8023-01	15.6142	15.4592		TCGA-BH-A1FJ-11	75.5955	0.704519		2.5061	0.02449
TCGA-73-4677-01	10.6731	0.248248		TCGA-39-5024-01	15.6399	9.6804		TCGA-BH-A1FC-11	41.4711	0.709522		3.1413	1.8604
TCGA-38-4632-11	12.6293	0.250914		TCGA-56-8304-01	15.8312	20.2644		TCGA-BH-A1EU-11	68.0953	0.716663		2.66275	0.215396
TCGA-55-6971-11	10.5336	0.255809		TCGA-77-8136-01	15.9435	23.984		TCGA-BH-A1FB-11	63.4271	0.725951		2.0498	1.37644
TCGA-78-7167-01	14.2378	0.256448		TCGA-85-8584-01	16.073	17.1901		TCGA-BH-A0AU-11	77.997	0.733375		2.49724	0.0376529
TCGA-55-6980-11	10.2403	0.258631		TCGA-98-A53B-01	16.1198	8.56366		TCGA-BH-A208-11	75.4924	0.751516		1.58425	2.09117
TCGA-44-2655-11	11.876	0.26011		TCGA-77-7138-01	16.1565	13.256		TCGA-BH-A0C0-11	67.0909	0.776179		2.75597	0.246819
TCGA-44-2665-11	8.61624	0.269018		TCGA-63-A5MM-01	16.2394	30.5622		TCGA-AC-A2FB-11	47.5818	0.779892		2.60351	0.220134
TCGA-97-A4M1-01	5.20457	0.283129		TCGA-85-A4QR-01	16.833	29.2507		TCGA-BH-A18N-11	59.2632	0.786152		2.7573	1.73241
TCGA-55-6970-11	12.3215	0.288623		TCGA-22-5482-01	16.9947	11.9828		TCGA-BH-A1FM-11	59.6493	0.820379		2.6838	1.67638
TCGA-55-6978-11	9.29684	0.295463		TCGA-43-A56U-01	17.225	5.4982		TCGA-E9-A1NF-11	59.9856	0.827107		0.724627	0.078228
TCGA-55-6972-11	10.5475	0.295587		TCGA-77-8154-01	17.5453	20.4526		TCGA-E9-A1NG-11	55.6256	0.84925		2.85202	0.0568394
TCGA-49-4510-01	11.2979	0.299941		TCGA-77-8148-01	17.6009	49.913		TCGA-AC-A23H-11	55.1391	0.859139		2.82515	1.90519
TCGA-55-6969-11	10.166	0.322284		TCGA-18-3416-01	17.6712	30.6518		TCGA-BH-A0AZ-11	89.8717	0.876304		1.26185	2.85777
TCGA-91-6849-01	9.23362	0.331902		TCGA-NC-A5HH-01	17.9671	33.3292		TCGA-B6-A0IH-01	73.0534	0.877966		1.49992	0.40735
TCGA-91-A4BD-01	4.93705	0.347344		TCGA-77-8143-01	18.0409	40.4408		TCGA-BH-A0E0-11	44.4672	0.882229		3.05598	0.213062
TCGA-44-3398-11	11.0867	0.34915		TCGA-77-8139-01	18.1009	59.1432		TCGA-BH-A209-11	58.1847	0.899858		1.05626	2.31801
TCGA-55-6985-11	9.58081	0.352437		TCGA-66-2754-01	18.1104	28.7819		TCGA-BH-A203-11	64.5275	0.928779		2.88684	0.745367
TCGA-50-5935-11	10.8089	0.359103		TCGA-90-A4EE-01	18.1198	33.5638		TCGA-E9-A3Q9-01	28.8086	0.930701		1.095	3.22853
TCGA-44-6144-11	8.81254	0.377164		TCGA-NC-A5HL-01	18.1449	8.60957		TCGA-BH-A0DD-11	47.7917	0.954997		1.08719	2.67439
TCGA-44-2661-11	10.948	0.379765		TCGA-85-8354-01	18.2028	14.1457		TCGA-GI-A2C8-01	53.5358	0.965748		2.6475	0.704622
TCGA-44-3396-11	10.0083	0.381109		TCGA-21-5787-01	18.2325	21.7543		TCGA-BH-A0EA-01	48.0317	0.991697		2.98217	0.602178
TCGA-55-6981-11	12.0912	0.394256		TCGA-O2-A52Q-01	18.2608	16.049		TCGA-AO-A1KO-01	51.5973	0.99955		2.82762	1.0615
TCGA-75-6206-01	11.1864	0.40338		TCGA-52-7811-01	18.2802	9.93209		TCGA-BH-A0C3-11	60.1618	1.00245		0.836863	0.0511764
TCGA-55-6975-11	11.3732	0.409628		TCGA-85-A511-01	18.3253	21.0031		TCGA-BH-A0B3-11	72.7209	1.00677		1.70078	0.734468
TCGA-67-3773-01	16.4609	0.412276		TCGA-85-A512-01	18.4425	28.9843		TCGA-A2-A0CV-01	55.8042	1.01481		2.00256	1.52816
TCGA-55-6982-11	10.9196	0.414035		TCGA-56-8305-01	18.4925	24.345		TCGA-BH-A0DV-11	58.1756	1.04909		2.1638	0.3895
TCGA-91-6835-11	10.4859	0.418271		TCGA-90-7964-01	18.5166	14.2395		TCGA-AC-A2FM-11	22.7519	1.06082		2.88862	0.739794
TCGA-55-8087-01	16.7086	0.418877		TCGA-85-A4CN-01	18.6277	26.3771		TCGA-D8-A27E-01	49.1959	1.06291		3.26319	0.840563
TCGA-50-5942-01	14.8536	0.427481		TCGA-85-A4PA-01	18.7126	24.2449		TCGA-D8-A1JU-01	41.4417	1.06715		2.66546	0.0428171
TCGA-69-8253-01	7.8796	0.429015		TCGA-52-7812-01	18.7234	65.9559		TCGA-BH-A18L-11	55.36	1.07041		2.41371	1.0423
TCGA-49-6742-11	10.8718	0.437716		TCGA-56-8629-01	18.7431	13.5419		TCGA-BH-A0HK-11	38.3497	1.09613		2.32898	1.18481
TCGA-44-3398-01	15.8018	0.440169		TCGA-33-6738-01	18.8331	10.9999		TCGA-BH-A1FR-11	44.7308	1.14177		2.52798	1.58782
TCGA-44-6777-11	10.1615	0.452123		TCGA-68-A59I-01	18.8567	8.75749		TCGA-BH-A18S-11	42.7027	1.15739		0.201716	3.23743
TCGA-55-6983-11	9.66642	0.469995		TCGA-NC-A5HQ-01	18.8674	11.155		TCGA-AC-A2FK-01	73.761	1.16208		0	0.0663992
TCGA-44-6148-01	10.1453	0.472579		TCGA-98-A539-01	18.9798	13.0348		TCGA-BH-A0AY-11	54.0771	1.16795		1.61082	0.705392
TCGA-05-5423-01	24.3458	0.473852		TCGA-O2-A52V-01	19.0779	20.8701		TCGA-BH-A1FH-11	49.1486	1.16918		2.97032	0.258733
TCGA-75-7025-01	7.91408	0.479218		TCGA-39-5022-01	19.2384	10.5075		TCGA-BH-A1FN-11	56.4723	1.23474		2.5929	1.61589
TCGA-55-7815-01	11.5726	0.484248		TCGA-56-7580-01	19.3008	26.6669		TCGA-BH-A18Q-11	71.8952	1.24496		2.22309	0.114313
TCGA-49-4490-11	14.3641	0.489492		TCGA-98-8020-01	19.3475	15.9344		TCGA-E2-A1LS-01	30.5441	1.28223		5.09365	0.0881234
TCGA-50-5935-01	10.7069	0.490573		TCGA-77-7465-01	19.4036	21.439		TCGA-BH-A0H5-11	88.104	1.29552		2.81589	0.298421
TCGA-35-3615-01	17.876	0.491663		TCGA-NC-A5HT-01	19.5069	22.5207		TCGA-E2-A1LH-11	69.8485	1.31896		2.42486	0.804488
TCGA-55-7725-01	10.9055	0.492504		TCGA-63-7022-01	19.5762	11.3409		TCGA-BH-A1FE-11	78.0708	1.32404		2.62345	2.26977
TCGA-55-6968-11	6.82162	0.494198		TCGA-34-5231-01	19.7923	64.3597		TCGA-BH-A1FU-11	72.7447	1.35315		3.24657	1.19528
TCGA-75-5146-01	12.1363	0.507016		TCGA-85-A5B5-01	19.953	20.7904		TCGA-BH-A0DQ-11	77.3135	1.37199		1.12196	2.47329
TCGA-97-A4M3-01	9.1965	0.515821		TCGA-56-A49D-01	20.0408	18.7393		TCGA-LL-A6FP-01	32.9573	1.42777		2.04835	0.45646
TCGA-55-8512-01	7.4426	0.52642		TCGA-56-7730-01	20.11	24.9337		TCGA-E9-A1R3-01	38.0424	1.43667		3.25676	0.731923
TCGA-75-6203-01	9.06145	0.531077		TCGA-85-A4QQ-01	20.1799	17.0888		TCGA-BH-A0E1-11	62.8433	1.48203		2.43588	1.0635
TCGA-91-6829-11	7.9921	0.532986		TCGA-85-6798-01	20.2697	13.4464		TCGA-BH-A0DO-11	71.5354	1.49282		2.79322	0.0661428
TCGA-73-7498-01	10.3679	0.536344		TCGA-85-A510-01	20.3956	39.3482		TCGA-A7-A0CH-11	32.8261	1.53829		3.37579	0.486914
TCGA-44-2655-01	14.8898	0.541732		TCGA-33-4583-01	20.5226	20.2036		TCGA-BH-A0BS-11	59.1237	1.54141		2.12362	0.206038
TCGA-L4-A4E6-01	7.16943	0.557752		TCGA-34-8455-01	20.7369	25.164		TCGA-BH-A0BA-11	59.5498	1.57025		1.17202	2.9083
TCGA-86-A4P8-01	9.66613	0.561967		TCGA-33-A5GW-01	20.7686	12.8746		TCGA-E2-A15I-01	102.346	1.59718		1.3539	1.06016
TCGA-78-7163-01	10.0941	0.562835		TCGA-NC-A5HI-01	20.7963	18.2417		TCGA-GI-A2C9-11	49.0704	1.62801		1.86494	1.28415
TCGA-49-4501-01	12.8771	0.563531		TCGA-85-8353-01	20.8258	22.7322		TCGA-A2-A1G0-01	79.0252	1.64497		2.54605	0.688721
TCGA-49-AARR-01	6.18509	0.585121		TCGA-58-8387-01	20.9122	14.0412		TCGA-C8-A133-01	38.2977	1.68748		3.57966	0.525844
TCGA-55-6972-01	16.7555	0.589759		TCGA-85-8666-01	21.0607	24.3268		TCGA-BH-A0DG-11	88.8718	1.70074		2.14199	0.0871563
TCGA-67-6217-01	6.95097	0.612167		TCGA-92-7341-01	21.1196	17.8133		TCGA-A2-A4S0-01	41.8582	1.71442		2.1594	0.0590747
TCGA-44-2661-01	13.649	0.620845		TCGA-22-4595-01	21.1263	40.4456		TCGA-AR-A24W-01	50.0888	1.72655		2.11739	0.210244
TCGA-97-8552-01	8.2014	0.621994		TCGA-77-8153-01	21.1584	34.9945		TCGA-E9-A1NA-11	53.633	1.74372		2.40996	0.146338
TCGA-55-7573-01	10.2148	0.623693		TCGA-46-6026-01	21.1623	28.0564		TCGA-BH-A0BC-11	49.2324	1.76554		2.16301	0.0782173
TCGA-97-8171-01	9.81641	0.625813		TCGA-85-7843-01	21.3919	25.5547		TCGA-E2-A158-11	47.468	1.82029		3.39843	0.581943
TCGA-44-6147-11	10.831	0.626052		TCGA-94-7943-01	21.4014	14.0098		TCGA-BH-A18J-11	51.9671	1.92096		1.52896	0.610579
TCGA-91-8497-01	9.80391	0.626483		TCGA-85-8072-01	21.5026	23.0666		TCGA-D8-A1JN-01	55.1063	1.95505		0.724079	0.723903
TCGA-55-7816-01	12.5202	0.62836		TCGA-96-8170-01	21.6108	24.0561		TCGA-A2-A0D3-01	55.1776	1.99489		2.64302	0.520147
TCGA-62-A46S-01	9.92402	0.630443		TCGA-NC-A5HR-01	21.6234	25.2348		TCGA-AR-A2LN-01	62.9633	2.01545		0.439068	3.00232
TCGA-49-4505-01	9.36238	0.631759		TCGA-77-A5GF-01	22.0576	26.2781		TCGA-E2-A14U-01	49.7424	2.02251		4.26002	1.22731
TCGA-78-7149-01	5.30778	0.635264		TCGA-77-8130-01	22.1067	16.8523		TCGA-A7-A0DB-11	43.7248	2.05567		2.52934	0.277501
TCGA-55-8206-01	11.8173	0.641262		TCGA-L3-A4E7-01	22.1942	15.2203		TCGA-E2-A1IG-11	55.2762	2.06589		2.65493	0.717674
TCGA-62-8397-01	5.90431	0.641867		TCGA-85-8352-01	22.34	23.2042		TCGA-BH-A1F8-11	52.6358	2.07253		2.67902	0.34453
TCGA-MP-A4TH-01	8.50979	0.650581		TCGA-43-8118-01	22.3511	36.7573		TCGA-BH-A28O-01	45.2309	2.11001		1.56352	0.407563
TCGA-44-5645-01	18.0772	0.662722		TCGA-21-5786-01	22.3571	15.909		TCGA-BH-A208-01	34.9172	2.18353		2.92469	0.69411
TCGA-55-6543-01	9.59744	0.67599		TCGA-58-8392-01	22.4552	18.3737		TCGA-AN-A0XT-01	44.4612	2.31919		3.6224	1.65558
TCGA-97-7547-01	10.6163	0.686133		TCGA-22-5485-01	22.4751	34.2159		TCGA-BH-A0DT-11	63.9468	2.32419		0.875334	0.355387
TCGA-44-6147-01_Rep133	17.8909	0.691885		TCGA-22-0944-01	22.8212	14.518		TCGA-E2-A1BC-01	44.0429	2.38327		2.88906	0.82576
TCGA-67-3772-01	14.0023	0.696653		TCGA-60-2706-01	22.8277	38.7986		TCGA-BH-A0DV-01	46.8682	2.38915		2.22877	1.45435
TCGA-97-A4M2-01	8.67834	0.698021		TCGA-85-8582-01	22.8788	26.3694		TCGA-A7-A0CE-11	37.2407	2.40535		2.55872	0.22663
TCGA-44-6146-01_Rep588	19.6553	0.711221		TCGA-52-7622-01	23.0226	12.6239		TCGA-BH-A0BJ-11	64.1283	2.41003		2.70749	0.0389159
TCGA-55-8097-01	11.6591	0.726759		TCGA-85-8276-01	23.0694	24.0789		TCGA-EW-A1PG-01	42.4757	2.41696		3.55333	0.767356
TCGA-55-7724-01	11.7128	0.729348		TCGA-43-6770-01	23.2121	25.9877		TCGA-BH-A0DL-11	54.8478	2.42582		1.62694	1.96758
TCGA-50-8457-01	15.301	0.733421		TCGA-34-5232-01	23.2155	19.9318		TCGA-B6-A0RQ-01	45.2435	2.47286		1.71412	0.165538
TCGA-97-8177-01	7.87517	0.747992		TCGA-77-6844-01	23.3329	25.2351		TCGA-A7-A0DC-11	52.2397	2.51935		3.50613	1.31418
TCGA-MP-A5C7-01	11.5957	0.751812		TCGA-92-8063-01	23.5184	21.4936		TCGA-E2-A15E-06	76.9062	2.52557		3.06231	1.57494
TCGA-05-4384-01	12.1958	0.75642		TCGA-56-8201-01	23.6522	22.6279		TCGA-A7-A0DC-01	21.3451	2.53814		2.72167	1.78294
TCGA-50-5944-01	13.3204	0.761045		TCGA-21-1071-01	23.6772	14.5999		TCGA-W8-A86G-01	31.0987	2.55825		0.699882	3.25976
TCGA-78-7537-01	7.36938	0.764969		TCGA-NK-A5CX-01	23.6998	10.3845		TCGA-D8-A1JB-01	52.2607	2.56737		4.46059	0.00400132
TCGA-49-4490-01	6.90414	0.765022		TCGA-21-1070-01	23.7266	10.7246		TCGA-BH-A0BV-11	66.2454	2.57296		1.13623	2.03928
TCGA-44-6776-01	11.3888	0.766386		TCGA-68-8250-01	23.8517	21.2486		TCGA-E9-A1N4-11	88.5195	2.61192		2.57659	0.778069
TCGA-86-8281-01	12.995	0.77261		TCGA-22-A5C4-01	23.883	21.5037		TCGA-BH-A18S-01	44.0552	2.63701		1.21442	2.81154
TCGA-55-8513-01	9.22253	0.774576		TCGA-34-8454-01	24.0016	40.8497		TCGA-E9-A1RB-11	63.8036	2.65314		2.44467	1.84954
TCGA-97-7941-01	8.8085	0.780024		TCGA-56-7221-01	24.0355	25.5788		TCGA-D8-A1JS-01	49.3292	2.68712		3.288	1.19868
TCGA-97-7938-01	14.1622	0.783086		TCGA-85-6560-01	24.2013	34.4412		TCGA-E9-A1ND-11	24.661	2.71285		4.59567	0.0634129
TCGA-67-4679-01	13.2849	0.78592		TCGA-43-7658-01	24.2102	77.8471		TCGA-BH-A0BM-11	51.2441	2.75128		2.88335	0.325335
TCGA-97-8174-01	12.3011	0.791111		TCGA-43-8116-01	24.2359	35.6086		TCGA-BH-A0H7-11	48.8788	2.89313		3.35564	1.80434
TCGA-05-5420-01	22.1025	0.798677		TCGA-58-A46N-01	24.2801	32.8434		TCGA-BH-A0B7-11	71.7547	2.91743		2.66656	0.511879
TCGA-44-7659-01	10.8798	0.800113		TCGA-68-8251-01	24.6215	42.7615		TCGA-A2-A0ES-01	64.1333	2.93709		3.89418	1.08025
TCGA-97-A4M0-01	10.7464	0.805752		TCGA-43-6771-01	24.7731	16.1419		TCGA-E2-A153-11	45.1082	2.94954		1.17208	2.98749
TCGA-44-2668-11	7.60642	0.80619		TCGA-58-A46M-01	24.7884	27.3342		TCGA-BH-A0HA-11	79.1785	2.96052		2.43314	0.304024
TCGA-78-7633-01	11.8931	0.808313		TCGA-43-8115-01	24.8628	38.5162		TCGA-EW-A1J1-01	53.4695	2.96611		1.58753	2.10123
TCGA-55-8514-01	5.88198	0.812274		TCGA-56-7823-01	24.9687	37.1293		TCGA-E2-A1IK-01	29.5741	2.96652		0.959828	2.2826
TCGA-91-7771-01	8.4711	0.822873		TCGA-77-8156-01	25.0157	20.4254		TCGA-A2-A0CO-01	29.6925	3.04648		4.70108	0.0939441
TCGA-50-5068-01	18.9606	0.838793		TCGA-58-A46K-01	25.0238	16.8003		TCGA-A8-A07J-01	78.757	3.07672		1.76946	1.48044
TCGA-64-1680-01	15.8443	0.845216		TCGA-63-7020-01	25.0448	17.4461		TCGA-B6-A1KI-01	40.5813	3.07774		4.8138	0.096272
TCGA-44-3918-01	25.1421	0.87034		TCGA-43-A475-01	25.2139	20.1023		TCGA-BH-A18M-11	62.617	3.08639		3.88352	0.490583
TCGA-78-7539-01	7.73345	0.873756		TCGA-85-7699-01	25.3846	53.5636		TCGA-HN-A2OB-01	43.8168	3.09322		3.09865	0.867021
TCGA-O1-A52J-01	5.54415	0.89479		TCGA-NC-A5HD-01	25.4214	13.3566		TCGA-B6-A0RO-01	66.8846	3.13604		1.12667	0.308245
TCGA-50-5066-01	28.6614	0.900382		TCGA-22-5489-01	25.5794	20.3116		TCGA-EW-A1J2-01	67.1865	3.14669		3.73271	1.19583
TCGA-55-A4DG-01	11.5609	0.903903		TCGA-37-3789-01	25.5906	12.109		TCGA-GM-A2DM-01	50.7161	3.18438		3.91569	0.253204
TCGA-44-6147-01_Rep296	11.5041	0.91912		TCGA-63-7023-01	25.6147	59.3111		TCGA-E9-A5UP-01	22.8002	3.18619		2.50659	0.987768
TCGA-S2-AA1A-01	9.287	0.92544		TCGA-94-8490-01	25.6239	18.5276		TCGA-E9-A1N6-11	54.8792	3.19748		2.59938	0.130233
TCGA-55-8207-01	6.3793	0.928449		TCGA-85-8288-01	25.6911	47.8666		TCGA-AO-A12D-01	38.3775	3.20184		2.12598	1.72779
TCGA-75-6212-01	8.84931	0.930325		TCGA-56-8504-01	25.8154	24.9181		TCGA-D8-A1XV-01	32.2235	3.22706		2.91331	2.56013
TCGA-78-7162-01	10.2539	0.939894		TCGA-NC-A5HK-01	25.8285	24.1668		TCGA-AR-A1AM-01	51.0901	3.25445		3.20503	0.544742
TCGA-86-8674-01	8.10625	0.943715		TCGA-98-A538-01	25.9114	38.1948		TCGA-BH-A1FE-06	32.5873	3.26126		2.00456	1.43843
TCGA-55-8619-01	8.07649	0.944186		TCGA-NC-A5HG-01	25.9374	15.0942		TCGA-A2-A0T2-01	22.0808	3.26202		1.28259	2.56019
TCGA-NJ-A7XG-01	7.51918	0.951478		TCGA-85-8071-01	25.9983	37.8872		TCGA-B6-A0RN-01	66.4652	3.26792		1.69189	1.26404
TCGA-50-6597-01	1.36001	0.960327		TCGA-77-8128-01	26.0493	35.97		TCGA-E2-A1LB-11	64.699	3.28286		2.55861	0.0651959
TCGA-99-AA5R-01	8.18642	0.96375		TCGA-33-A4WN-01	26.1868	15.0622		TCGA-BH-A1EU-01	71.9814	3.32046		2.58068	1.19906
TCGA-97-A4M6-01	5.67435	0.97404		TCGA-60-2719-01	26.2047	38.5773		TCGA-BH-A1EV-11	69.3622	3.33921		2.64053	0.442822
TCGA-NJ-A55R-01	7.17001	0.975193		TCGA-L3-A524-01	26.2161	21.0868		TCGA-BH-A1EW-11	72.3965	3.3594		2.74699	0.423132
TCGA-97-8172-01	13.6309	0.989337		TCGA-39-5021-01	26.2238	14.4555		TCGA-5L-AAT1-01	31.7655	3.36535		2.19705	1.2959
TCGA-05-4403-01	12.9967	1.00481		TCGA-43-A474-01	26.3315	29.3652		TCGA-AR-A2LE-01	40.4418	3.37588		2.37256	0.679603
TCGA-38-4626-01	9.40459	1.01568		TCGA-85-8350-01	26.3597	20.6204		TCGA-BH-A1ET-01	53.7499	3.38418		2.30957	0.744071
TCGA-49-4506-01	4.06659	1.01609		TCGA-56-8625-01	26.4427	34.4045		TCGA-D8-A1JF-01	55.8544	3.40042		2.05494	1.66236
TCGA-05-5428-01	28.7281	1.01767		TCGA-22-5473-01	26.4453	13.4014		TCGA-GM-A5PV-01	31.5375	3.42023		2.7432	0.1056
TCGA-44-2659-01	14.6156	1.01904		TCGA-22-1016-01	26.6186	22.2505		TCGA-A2-A0YI-01	49.325	3.44787		2.95435	0.623868
TCGA-75-7030-01	9.29646	1.03116		TCGA-60-2709-01	26.6618	15.5652		TCGA-D8-A73U-01	31.3185	3.45219		2.74955	0.0854628
TCGA-55-6980-01	9.6701	1.05104		TCGA-85-7697-01	26.6918	16.8348		TCGA-AO-A12G-01	24.8192	3.46291		2.95085	0.432588
TCGA-NJ-A55A-01	11.4762	1.06204		TCGA-NC-A5HP-01	26.6976	13.9925		TCGA-BH-A0DO-01	76.0286	3.49594		2.85324	0.701325
TCGA-86-7714-01	18.1711	1.06341		TCGA-96-A4JL-01	26.7064	29.7125		TCGA-BH-A1F5-01	54.3444	3.50084		2.74805	0.50495
TCGA-35-5375-01	14.4383	1.06404		TCGA-22-4604-01	26.8241	21.2761		TCGA-BH-A1FG-01	28.2856	3.51131		2.50025	0.137495
TCGA-L9-A443-01	4.77086	1.07255		TCGA-56-A4BX-01	26.9268	18.2064		TCGA-BH-A0BO-01	40.3186	3.51893		1.86619	1.04013
TCGA-64-5778-01	9.9929	1.07421		TCGA-22-1012-01	27.015	17.9972		TCGA-A7-A5ZX-01	43.4772	3.52756		3.48512	0.296928
TCGA-86-8056-01	14.4125	1.08033		TCGA-43-2581-01	27.4086	31.1379		TCGA-AO-A12H-01	27.4689	3.55282		3.54091	0.360524
TCGA-64-1681-01	7.67167	1.08184		TCGA-85-8351-01	27.4202	22.7177		TCGA-PL-A8LX-01	26.75	3.55696		1.11137	2.55521
TCGA-44-5645-01_Rep433	11.8038	1.09453		TCGA-56-7222-01	27.5659	20.1677		TCGA-BH-A1ES-06	26.5535	3.57501		2.13519	0.495368
TCGA-97-7546-01	11.8195	1.09552		TCGA-56-6545-01	27.7852	24.1553		TCGA-BH-A8FZ-01	37.4783	3.63987		0.996731	1.2089
TCGA-49-4512-01	4.30047	1.11727		TCGA-77-8150-01	27.8077	26.3904		TCGA-B6-A0X7-01	49.6892	3.66447		1.36906	0.475934
TCGA-86-8076-01	11.8378	1.12658		TCGA-63-A5MJ-01	27.9432	41.2446		TCGA-AN-A0FL-01	26.8621	3.68833		2.31347	0.104885
TCGA-05-4396-01	20.4627	1.15654		TCGA-56-A4ZK-01	27.9803	17.0188		TCGA-BH-A0AZ-01	28.5496	3.69888		3.21302	0.127822
TCGA-73-4675-01	9.73666	1.16654		TCGA-79-5596-01	28.0165	12.1556		TCGA-BH-A0DS-01	34.8405	3.69967		1.21013	2.19267
TCGA-44-3918-01_Rep249	13.2567	1.17676		TCGA-56-8083-01	28.0724	35.9138		TCGA-A2-A0EN-01	31.9217	3.72349		2.78078	0.189431
TCGA-NJ-A4YG-01	6.28498	1.18234		TCGA-58-A46L-01	28.0734	16.8744		TCGA-BH-A0DK-11	54.1071	3.72585		2.55698	0.538271
TCGA-69-7764-01	10.8373	1.20613		TCGA-22-4609-01	28.3043	19.3832		TCGA-AO-A0JG-01	76.7867	3.7986		2.21121	0.373848
TCGA-38-A44F-01	6.19588	1.20709		TCGA-98-A53I-01	28.3206	19.5151		TCGA-E2-A1B5-01	22.8199	3.84464		3.60146	0.0967789
TCGA-97-7552-01	13.6686	1.20742		TCGA-34-5236-01	28.3731	18.7433		TCGA-BH-A1FH-01	63.3216	3.85483		3.22436	2.28453
TCGA-35-4122-01	14.8749	1.20945		TCGA-J1-A4AH-01	28.4503	20.0496		TCGA-BH-A0BT-01	22.1541	3.89926		3.60286	0.309166
TCGA-69-7763-01	7.14023	1.20985		TCGA-77-6842-01	28.4936	24.3344		TCGA-A8-A0A6-01	55.9307	3.91034		0.905177	0.382157
TCGA-J2-A4AG-01	9.62957	1.22511		TCGA-85-7696-01	28.7212	19.0384		TCGA-A2-A1FV-01	49.2484	3.91395		3.12126	0.30821
TCGA-55-7284-01	10.6032	1.23144		TCGA-43-6647-01	28.7447	13.5899		TCGA-AO-A12B-01	38.832	3.96655		4.42341	0.0842459
TCGA-44-6146-01_Rep408	12.0617	1.23605		TCGA-60-2721-01	28.7703	12.0137		TCGA-AR-A0TR-01	103.889	4.01942		3.12418	1.56574
TCGA-L9-A50W-01	8.58837	1.2546		TCGA-77-7141-01	28.9493	10.7597		TCGA-OL-A5RX-01	55.4301	4.06721		3.61353	2.35124
TCGA-55-A57B-01	6.54682	1.25474		TCGA-33-AASD-01	29.2116	13.0758		TCGA-B6-A0I8-01	50.6871	4.08826		2.31012	1.20521
TCGA-05-4422-01	11.9932	1.25803		TCGA-85-8580-01	29.2415	29.6894		TCGA-BH-A1FB-01	61.468	4.09371		2.87591	0.972213
TCGA-44-6777-01	9.80203	1.25843		TCGA-37-A5EM-01	29.2573	26.8817		TCGA-BH-A0B0-01	45.7546	4.12286		3.1219	1.11898
TCGA-69-8254-01	9.45543	1.28032		TCGA-NC-A5HJ-01	29.2811	20.1053		TCGA-AQ-A1H2-01	31.3622	4.19129		2.8493	0.319143
TCGA-55-8616-01	7.43226	1.29263		TCGA-92-7340-01	29.2816	13.2888		TCGA-AC-A8OS-01	39.0802	4.21464		2.88156	0.0586281
TCGA-38-4627-01	14.1763	1.29796		TCGA-34-8456-01	29.3456	29.9034		TCGA-A7-A26I-01	20.6537	4.30877		3.20666	1.28828
TCGA-44-2657-01	12.0409	1.30686		TCGA-56-8628-01	29.4019	12.0921		TCGA-AR-A2LQ-01	44.3047	4.34803		2.85329	1.94494
TCGA-49-4488-01	14.1793	1.31157		TCGA-85-8070-01	29.6807	15.1353		TCGA-A2-A25D-01	20.4584	4.35154		0.941008	3.00599
TCGA-NJ-A4YF-01	4.50315	1.32449		TCGA-77-A5G3-01	29.6807	36.9701		TCGA-E2-A1L7-11	52.4724	4.35326		2.17078	0.393057
TCGA-44-2657-11	9.97288	1.32541		TCGA-66-2781-01	29.7378	10.3208		TCGA-E9-A245-01	33.3848	4.35878		0.878163	0.95779
TCGA-86-8669-01	9.16998	1.34619		TCGA-85-7844-01	29.7563	23.4828		TCGA-A2-A0CS-01	35.109	4.37232		1.525	0.460882
TCGA-55-8096-01	5.03494	1.38461		TCGA-94-A5I4-01	29.7565	32.2939		TCGA-AO-A12C-01	52.9405	4.38261		2.80388	1.48742
TCGA-38-4628-01	12.2475	1.39573		TCGA-90-7767-01	29.7671	37.167		TCGA-OL-A66K-01	51.4905	4.39705		2.8628	0.866479
TCGA-93-7348-01	10.5914	1.40079		TCGA-22-0940-01	30.0832	11.9831		TCGA-D8-A27K-01	84.7747	4.40035		2.90526	0.756466
TCGA-99-7458-01	11.316	1.40274		TCGA-85-A50M-01	30.1683	29.3725		TCGA-OL-A5RU-01	35.4795	4.41773		2.29686	2.16074
TCGA-55-7727-01	13.513	1.41259		TCGA-66-2763-01	30.4953	18.5582		TCGA-A8-A06Y-01	45.73	4.42161		0.978079	0.235205
TCGA-55-7914-01	10.7067	1.42001		TCGA-22-5474-01	30.5137	17.778		TCGA-AN-A0AS-01	30.8152	4.44839		1.44052	0.646945
TCGA-J2-8192-01	12.3572	1.42054		TCGA-22-5478-01	30.5231	11.3778		TCGA-B6-A1KF-01	42.7053	4.46376		2.54259	0.248357
TCGA-93-7347-01	9.54326	1.42559		TCGA-85-8049-01	30.5636	11.6157		TCGA-E9-A22E-01	22.5608	4.46594		2.66845	1.23881
TCGA-J2-8194-01	9.6692	1.43031		TCGA-34-5239-01	30.6113	27.1213		TCGA-AC-A2QI-01	59.9018	4.47187		2.52289	1.10398
TCGA-05-4418-01	10.7855	1.43118		TCGA-90-A4ED-01	30.6839	11.1917		TCGA-BH-A0H3-01	59.1564	4.47353		1.79629	1.06864
TCGA-95-7948-01	10.1425	1.44066		TCGA-60-2723-01	30.7435	13.3754		TCGA-A2-A0EO-01	45.8497	4.48322		1.44732	0.101159
TCGA-69-7765-01	15.9545	1.44781		TCGA-85-7710-01	30.7592	26.9645		TCGA-B6-A1KC-01	36.7745	4.50331		2.80414	0.176897
TCGA-78-7540-01	7.5822	1.45047		TCGA-77-8133-01	30.7719	28.8742		TCGA-BH-A0BQ-11	55.6421	4.53996		4.80887	0.409206
TCGA-67-3774-01	7.9385	1.46213		TCGA-66-2773-01	30.8419	19.744		TCGA-BH-A0B6-01	36.9507	4.55123		3.05805	0.744533
TCGA-78-7158-01	11.7645	1.46648		TCGA-21-1079-01	30.9495	20.0271		TCGA-MS-A51U-01	40.3639	4.60627		2.49198	0.10074
TCGA-49-6744-01	13.0589	1.46833		TCGA-68-7756-01	31.5942	11.8723		TCGA-E2-A15P-01	63.767	4.6261		2.12135	1.99991
TCGA-55-8091-01	10.3629	1.47075		TCGA-85-6561-01	31.6672	15.7757		TCGA-BH-A0DE-01	33.8696	4.65238		3.01041	0.662972
TCGA-62-A46P-01	2.48362	1.48046		TCGA-22-4593-01	31.6761	35.6127		TCGA-D8-A1XY-01	38.5708	4.73632		2.04931	0.232065
TCGA-L9-A444-01	6.70039	1.4889		TCGA-56-8309-01	31.7566	10.0583		TCGA-D8-A1XC-01	45.6589	4.74158		3.43971	1.19543
TCGA-49-AAR2-01	2.5873	1.50162		TCGA-22-1002-01	31.7921	9.95435		TCGA-BH-A0H6-01	47.6834	4.7427		2.68397	0.11043
TCGA-38-7271-01	9.52637	1.50609		TCGA-66-2768-01	32.004	14.0522		TCGA-A8-A06P-01	53.4785	4.74388		2.76215	0.602307
TCGA-35-4123-01	14.391	1.52003		TCGA-39-5029-01	32.0123			TCGA-BH-A8G0-01	44.5913	4.74832		4.05601	0.0464119
TCGA-97-A4M5-01	6.98317	1.52268		TCGA-63-A5MU-01	32.1271	15.3037		TCGA-E2-A15D-01	54.466	4.75899		2.51118	1.63404
TCGA-86-8668-01	7.20451	1.53309		TCGA-68-A59J-01	32.1418			TCGA-BH-A42V-01	44.0701	4.77359		3.92624	0.820439
TCGA-62-8395-01	12.6223	1.55596		TCGA-94-7557-01	32.2188	16.1222		TCGA-D8-A3Z5-01	44.5243	4.79495		3.09565	1.16148
TCGA-97-7937-01	9.9793	1.55705		TCGA-60-2698-01	32.235	23.4046		TCGA-BH-A18U-11	54.8892	4.79598		3.06012	0.0813326
TCGA-50-5932-01	14.1128	1.56262		TCGA-NC-A5HF-01	32.2705	13.8194		TCGA-AC-A8OR-01	39.0297	4.83027		2.31407	0.989971
TCGA-44-8120-01	15.4722	1.59788		TCGA-77-8008-01	32.3128			TCGA-A1-A0SH-01	46.4036	4.88112		1.37545	2.58547
TCGA-86-A456-01	7.2568	1.63532		TCGA-43-7657-11	32.3997			TCGA-D8-A1XW-01	49.6226	4.88212		3.95299	0.338637
TCGA-78-7161-01	6.68917	1.6445		TCGA-39-5028-01	32.4946			TCGA-E2-A150-01	47.9443	4.89154		2.41782	0.380866
TCGA-99-8028-01	6.43725	1.64527		TCGA-92-8064-01	32.5499	33.8466		TCGA-E9-A1N3-01	40.775	4.89416		3.19819	1.4625
TCGA-55-7907-01	12.3485	1.65013		TCGA-56-5897-01	32.5591	13.5991		TCGA-A2-A0T6-01	71.6238	4.90322		2.43849	0.724467
TCGA-55-7728-01	3.82114	1.65844		TCGA-22-5483-01	32.5814	31.8853		TCGA-A7-A0D9-01	63.0621	4.90801		1.33504	2.18833
TCGA-NJ-A4YI-01	8.78867	1.66443		TCGA-34-5929-01	32.6224	34.4104		TCGA-BH-A1F0-01	48.6433	4.93675		3.78294	0.10834
TCGA-44-2656-01_Rep458	23.7293	1.66808		TCGA-63-5128-01	32.6702	18.0856		TCGA-D8-A1Y2-01	30.074	4.96057		2.92411	1.27113
TCGA-91-6830-01	11.4991	1.66829		TCGA-85-8277-01	32.9128	34.6612		TCGA-A7-A5ZW-01	53.7569	4.97382		2.82488	0.679821
TCGA-64-1676-01	13.552	1.68004		TCGA-66-2737-01	33.0487	14.9352		TCGA-AO-A03U-01	51.3063	4.98196		2.34066	0.364308
TCGA-44-A4SU-01	8.4953	1.693		TCGA-51-4079-01	33.3047	12.5774		TCGA-AC-A2FF-11	41.2784	5.04301		3.38729	1.35908
TCGA-05-4410-01	13.3517	1.71802		TCGA-22-5480-01	33.3556	19.9108		TCGA-AN-A0FZ-01	29.446	5.05325		1.40693	0.272438
TCGA-50-5055-01	8.03009	1.71942		TCGA-60-2712-01	33.3652	10.0794		TCGA-AC-A3YI-01	23.8619	5.06956		2.47338	0.0523526
TCGA-05-4244-01	12.1958	1.74207		TCGA-56-6546-01	33.541	13.0777		TCGA-A7-A0DB-01	41.0829	5.08241		1.471	2.37514
TCGA-44-4112-01_Rep299	19.719	1.74708		TCGA-22-1017-01	33.5972	25.2134		TCGA-E9-A1NH-01	39.2449	5.08685		1.71946	0.95048
TCGA-44-6147-01	19.5122	1.76113		TCGA-85-8052-01	33.6651	21.9079		TCGA-A1-A0SD-01	54.8834	5.16675		2.4244	1.10946
TCGA-55-8621-01	8.57263	1.76903		TCGA-58-8391-01	33.6678	21.0631		TCGA-OL-A5D6-01	22.8771	5.17604		0	0.0391384
TCGA-05-4249-01	15.7382	1.78039		TCGA-66-2783-01	33.6764	22.6107		TCGA-E2-A1IJ-01	38.4265	5.18484		2.53135	0.0823043
TCGA-55-8092-01	8.98241	1.78899		TCGA-66-2767-01	33.6938	15.2141		TCGA-BH-A0E7-01	70.2423	5.20137		1.7391	2.94942
TCGA-67-3771-01	12.9492	1.79393		TCGA-56-A4BY-01	33.8559	16.5689		TCGA-E9-A1RF-01	28.8277	5.22726		3.00439	1.52865
TCGA-62-A470-01	6.55234	1.81878		TCGA-22-4599-01	33.8765	12.7426		TCGA-GM-A3NW-01	31.9068	5.25288		2.18805	0.686458
TCGA-86-8073-01	13.0784	1.82131		TCGA-66-2780-01	33.9315	10.0098		TCGA-C8-A12N-01	32.7338	5.32835		3.17071	0.523184
TCGA-MP-A4T7-01	6.83319	1.83433		TCGA-18-5595-01	33.9968	64.9765		TCGA-AC-A2FO-01	48.2082	5.34453		3.31414	1.42799
TCGA-62-A46V-01	8.58881	1.83792		TCGA-77-8007-01	34.0083	20.108		TCGA-AR-A1AO-01	39.674	5.35952		1.27037	2.70109
TCGA-86-8280-01	9.58845	1.8386		TCGA-85-7698-01	34.0762	20.4983		TCGA-OL-A5DA-01	50.3795	5.3947		2.0674	0.843779
TCGA-MP-A4T6-01	8.41192	1.84098		TCGA-56-8626-01	34.3252	12.1245		TCGA-AR-A2LM-01	71.4267	5.40134		0	0
TCGA-J2-A4AD-01	7.70443	1.84304		TCGA-60-2708-01	34.3618	16.0239		TCGA-A2-A0EX-01	54.829	5.44382		2.57537	1.21348
TCGA-05-4417-01	9.0617	1.85303		TCGA-39-5030-01	34.3797	14.5548		TCGA-AN-A0XP-01	58.4111	5.44421		2.21926	1.14189
TCGA-50-5045-01	11.8014	1.86052		TCGA-63-A5MB-01	34.476	37.3321		TCGA-AC-A2FB-01	52.0392	5.48107		2.24669	0.156795
TCGA-05-5715-01	7.3498	1.86576		TCGA-22-5491-01	34.5119	16.6674		TCGA-C8-A3M7-01	44.3628	5.49822		2.73777	0.772533
TCGA-50-5930-01	9.92866	1.86716		TCGA-60-2707-01	34.5401	9.19325		TCGA-D8-A27P-01	74.5999	5.50616		2.61692	0.11743
TCGA-95-A4VP-01	2.96762	1.86737		TCGA-96-A4JK-01	34.6168	38.8545		TCGA-BH-A0DT-01	63.4309	5.54023		1.37747	0.576088
TCGA-44-4112-01	18.6	1.87369		TCGA-66-2793-01	34.6823	18.2536		TCGA-AQ-A0Y5-01	39.73	5.55929		1.77161	0.10917
TCGA-97-A4LX-01	10.2089	1.89846		TCGA-51-4079-11	34.6937	0.550474		TCGA-E2-A153-01	36.3706	5.58325		4.85784	0.0567352
TCGA-44-5645-01_Rep392	18.2072	1.90083		TCGA-56-8083-11	34.7595	0.477166		TCGA-BH-A0AY-01	22.5538	5.59562		2.44775	1.00677
TCGA-44-6774-01	7.74412	1.91794		TCGA-58-8386-01	34.8221	26.6653		TCGA-E2-A1L9-01	38.07	5.60937		2.97253	1.5581
TCGA-50-8459-01	8.41968	1.92799		TCGA-56-8201-11	34.8833	0.671919		TCGA-E2-A1L8-01	29.2782	5.6507		3.06933	1.66513
TCGA-50-8460-01	6.88315	1.9323		TCGA-18-3407-01	34.9036	26.0703		TCGA-D8-A4Z1-01	53.1649	5.65682		2.92568	0.76847
TCGA-44-3918-01_Rep351	16.9708	1.93839		TCGA-66-2744-01	34.9114	22.5399		TCGA-BH-A28Q-01	71.2728	5.6618		2.42143	0.183769
TCGA-86-8671-01	7.2638	1.93909		TCGA-66-2755-01	35.0577	23.3505		TCGA-E9-A1N9-11	51.4211	5.82983		3.17111	0.364096
TCGA-05-4424-01	14.7317	1.96593		TCGA-56-5898-01	35.3043	8.55658		TCGA-E2-A1B1-01	66.6963	5.85731		1.53323	2.24602
TCGA-71-6725-01	8.71288	1.99859		TCGA-85-8355-01	35.3734	10.3654		TCGA-A8-A07G-01	36.9402	5.86345		1.42397	1.75896
TCGA-05-4382-01	10.6143	2.00474		TCGA-22-4607-01	35.3778	7.91202		TCGA-D8-A1JI-01	51.4154	5.86543		1.88298	1.96217
TCGA-05-4433-01	8.74258	2.04056		TCGA-18-4086-01	35.3824	9.60235		TCGA-LL-A73Z-01	26.2795	5.86839		2.38368	0.760509
TCGA-64-5815-01	9.33294	2.06747		TCGA-77-7338-01	35.4478	9.86686		TCGA-A2-A259-01	50.6628	5.88121		1.21975	2.03298
TCGA-44-6775-01	16.8267	2.06942		TCGA-60-2704-01	35.4582	9.60247		TCGA-BH-A6R8-01	30.5944	5.89111		1.67324	0.235543
TCGA-50-6673-01	9.48732	2.07103		TCGA-90-7767-11	35.4633	0.875356		TCGA-A7-A26F-01	31.2509	5.95439		4.11468	0.0426617
TCGA-78-7160-01	11.534	2.09485		TCGA-37-3792-01	35.5115	18.1765		TCGA-E2-A15C-01	62.9401	6.01429		4.18658	0.0381818
TCGA-NJ-A55O-01	7.97533	2.11198		TCGA-77-7138-11	35.6826	0.458501		TCGA-B6-A0WX-01	30.8889	6.01646		2.97234	0.880572
TCGA-44-7671-01	10.2891	2.11416		TCGA-33-4538-01	35.8748	21.9833		TCGA-E9-A227-01	35.6776	6.01879		2.95839	1.57505
TCGA-38-4632-01	10.7838	2.13195		TCGA-66-2785-01	35.8943	5.4794		TCGA-AO-A125-01	28.2974	6.01945		1.25182	1.08921
TCGA-55-8094-01	6.5533	2.13717		TCGA-39-5036-01	35.96	10.5074		TCGA-BH-A0DZ-11	32.2762	6.02549		2.10774	0.512383
TCGA-97-7554-01	11.4037	2.13894		TCGA-66-2791-01	35.973	19.9387		TCGA-AC-A23E-01	59.6206	6.02638		2.63427	0.378811
TCGA-62-A46R-01	7.16731	2.14175		TCGA-56-8082-01	36.0429	22.7169		TCGA-LL-A440-01	37.0072	6.05037		1.80352	0.280211
TCGA-44-A4SS-01	8.83863	2.15592		TCGA-94-A5I6-01	36.0805	19.6915		TCGA-D8-A1JT-01	37.0339	6.12202		1.02239	2.93467
TCGA-73-4662-01	14.8064	2.1735		TCGA-60-2711-01	36.174	16.4078		TCGA-BH-A1EX-01	65.7151	6.13216		2.74457	2.43208
TCGA-95-A4VK-01	8.08778	2.18418		TCGA-66-2734-01	36.1996	14.8389		TCGA-A7-A3J0-01	29.1207	6.13416		2.97879	1.34306
TCGA-55-A48X-01	10.2967	2.23943		TCGA-43-7658-11	36.2151	0.827852		TCGA-A8-A07U-01	20.7181	6.17692		1.82415	0.788622
TCGA-05-5429-01	17.1247	2.24733		TCGA-60-2716-01	36.4252	11.9568		TCGA-A2-A0YK-01	57.4885	6.19079		2.0856	1.76352
TCGA-55-7227-01	9.95427	2.30231		TCGA-43-5668-01	36.4726	6.68305		TCGA-AC-A6IX-01	47.5904	6.26506		1.77169	2.15206
TCGA-55-7281-01	5.69012	2.32971		TCGA-O2-A52S-01	36.5277	42.3421		TCGA-E9-A1R5-01	52.0438	6.27673		2.07742	0.437438
TCGA-62-A46Y-01	9.63363	2.34201		TCGA-66-2782-01	36.6876	9.39878		TCGA-AC-A5XS-01	21.2167	6.29666		2.32631	0.669991
TCGA-78-7166-01	2.52505	2.35018		TCGA-56-7222-11	36.7221	0.242637		TCGA-BH-A0BG-01	47.2978	6.2999		4.91379	0.0764748
TCGA-91-6828-01	11.5019	2.37032		TCGA-66-2777-01	36.9441	12.6175		TCGA-BH-A0HF-01	44.5355	6.31245		1.72327	1.02979
TCGA-05-4402-01	11.5631	2.39837		TCGA-60-2714-01	36.9963	18.4253		TCGA-BH-A0EB-01	36.9237	6.31943		2.20534	0.156525
TCGA-73-4658-01	10.3051	2.41494		TCGA-60-2722-01	37.2527	15.3455		TCGA-EW-A1P0-01	62.7394	6.3269		3.00053	1.07153
TCGA-55-8508-01	7.76858	2.42082		TCGA-34-5928-01	37.4867	9.89768		TCGA-D8-A27V-01	72.2294	6.34576		2.24857	0.589326
TCGA-69-8453-01	7.49948	2.42569		TCGA-NK-A5D1-01	37.52	28.0707		TCGA-PL-A8LY-01	20.5844	6.35236		4.89038	0.0883021
TCGA-MP-A4SY-01	6.90594	2.42749		TCGA-66-2765-01	37.5596	16.3198		TCGA-E9-A243-01	28.7373	6.42768		2.07612	0.367589
TCGA-97-8179-01	11.4585	2.42877		TCGA-39-5040-11	37.59	0.243932		TCGA-A2-A0EW-01	63.6993	6.4609		2.38062	0.492412
TCGA-86-6851-01	12.8692	2.43711		TCGA-33-4533-01	37.6554	20.4115		TCGA-A7-A26J-01	64.369	6.47055		2.81743	1.64899
TCGA-05-4425-01	11.4746	2.44121		TCGA-22-4613-01	37.7339	13.1519		TCGA-D8-A1XG-01	49.7758	6.49356		0.496347	0.957075
TCGA-44-A47B-01	5.92144	2.45317		TCGA-56-8624-01	37.7469	3.17292		TCGA-AO-A0JF-01	76.8941	6.5331		3.24441	1.38412
TCGA-44-8117-01	10.6071	2.45765		TCGA-90-7766-01	37.8537	23.2079		TCGA-BH-A0E0-01	27.1743	6.54167		1.7335	1.3076
TCGA-53-7813-01	6.06093	2.46084		TCGA-21-1083-01	37.9191	25.9152		TCGA-AO-A0J8-01	58.2947	6.54174		3.67336	0.0344291
TCGA-44-2665-01	13.4275	2.46374		TCGA-85-6175-01	37.9271	9.35355		TCGA-BH-A1FR-01	43.6046	6.55968		3.04986	0.285838
TCGA-44-A47G-01	6.41106	2.46457		TCGA-34-7107-01	37.9918	44.321		TCGA-AR-A24T-01	79.4543	6.58583		2.81319	0.332086
TCGA-44-2656-01	14.5182	2.47109		TCGA-43-7656-01	38.0936	13.9539		TCGA-BH-A0DI-01	45.4898	6.59278		3.5618	1.39785
TCGA-55-8208-01	7.79517	2.49164		TCGA-39-5031-01	38.1075	20.9499		TCGA-A8-A08T-01	58.1433	6.60714		1.78293	0.80779
TCGA-55-8615-01	4.98233	2.4991		TCGA-22-5471-11	38.117	0.401865		TCGA-BH-A0DP-01	75.5567	6.61061		1.15901	2.01063
TCGA-49-AARN-01	6.81251	2.5022		TCGA-22-4609-11	38.2228	0.260303		TCGA-BH-A0HP-01	59.1944	6.65637		2.47553	0.147496
TCGA-78-7152-01	9.69193	2.52082		TCGA-96-7545-01	38.251	6.01943		TCGA-A7-A13H-01	42.193	6.68119		2.47413	0.294272
TCGA-MP-A4TJ-01	8.96057	2.53523		TCGA-39-5019-01	38.3526	11.8241		TCGA-E2-A1IN-01	37.2108	6.68458		2.35196	0.109113
TCGA-44-6779-01	10.2321	2.54068		TCGA-22-4594-01	38.5824	6.97381		TCGA-D8-A1XO-01	80.2807	6.71838		1.43367	1.55309
TCGA-49-AARE-01	4.82026	2.5417		TCGA-96-7544-01	38.5907	10.115		TCGA-E2-A1IH-01	37.419	6.75237		2.37836	1.85402
TCGA-78-8655-01	9.88017	2.54631		TCGA-56-7823-11	38.6429	2.32513		TCGA-EW-A1P7-01	39.7801	6.76042		1.4661	0.105713
TCGA-50-5946-02	7.87343	2.55268		TCGA-60-2713-01	38.7603	19.4676		TCGA-A7-A0CG-01	50.7755	6.78716		0.748988	3.11763
TCGA-73-4668-01	13.6188	2.55788		TCGA-60-2725-01	38.7786	16.5387		TCGA-OL-A66J-01	31.0626	6.79853		1.46425	2.36061
TCGA-55-8301-01	8.78237	2.55798		TCGA-22-5472-11	38.9932	4.44115		TCGA-GM-A2DI-01	32.3711	6.79973		0.76855	0.481449
TCGA-44-A47A-01	5.51835	2.56068		TCGA-98-8021-01	39.1042	23.5036		TCGA-AC-A3BB-01	33.2638	6.79975		3.17394	0.590816
TCGA-L9-A7SV-01	10.2212	2.57123		TCGA-51-6867-01	39.2839	16.9154		TCGA-D8-A27I-01	60.7938	6.82475		3.25896	0.594
TCGA-78-8648-01	9.05955	2.57736		TCGA-66-2742-01	39.4113	11.0975		TCGA-B6-A0RP-01	64.576	6.84825		1.9525	1.86074
TCGA-55-7574-01	7.99806	2.59624		TCGA-21-1076-01	39.4258	12.5657		TCGA-BH-A0AW-01	22.5731	6.89293		2.33361	0.892836
TCGA-86-8359-01	10.5499	2.60897		TCGA-18-3411-01	39.4609	7.03274		TCGA-A2-A3KD-01	39.3147	6.89608		0.660853	3.23235
TCGA-86-7711-01	6.30938	2.61755		TCGA-60-2703-01	39.5299	10.4779		TCGA-A8-A06Q-01	41.5891	6.91973		2.44606	0.216496
TCGA-75-7031-01	4.91764	2.61798		TCGA-21-1076-01_Rep428	39.5577	11.7662		TCGA-BH-A0W5-01	50.7499	6.95189		2.77048	1.35743
TCGA-50-7109-01	9.31468	2.624		TCGA-21-1072-01	39.6278	12.6266		TCGA-C8-A1HE-01	67.2476	6.97135		1.08572	2.3235
TCGA-55-6987-01	9.50272	2.63658		TCGA-21-1080-01	39.6671	15.8503		TCGA-E2-A3DX-01	45.844	6.97684		2.53188	1.18737
TCGA-95-7043-01	9.96437	2.64065		TCGA-58-8393-01	39.6864	22.9111		TCGA-D8-A1JH-01	69.1998	7.02185		1.24787	0.356649
TCGA-50-5939-01	8.18423	2.64203		TCGA-22-5478-11	39.7446	0.58424		TCGA-EW-A1IX-01	66.658	7.03823		5.66124	0.0336683
TCGA-MP-A4TD-01	5.76108	2.65108		TCGA-18-3412-01	39.8608	7.98215		TCGA-C8-A1HI-01	42.6007	7.11227		3.39727	1.64587
TCGA-97-A4M7-01	5.11754	2.66641		TCGA-18-3415-01	40.1639	7.14032		TCGA-AN-A0XS-01	45.4963	7.1262		3.62719	0.549992
TCGA-55-8614-01	8.24587	2.68674		TCGA-56-7580-11	40.1847	1.26985		TCGA-S3-AA11-01	40.7784	7.12892		2.73033	0.900915
TCGA-55-8085-01	7.94376	2.69185		TCGA-60-2709-11	40.217	0.349505		TCGA-A8-A09A-01	44.2117	7.13898		2.34966	0.136742
TCGA-NJ-A4YQ-01	11.8767	2.69813		TCGA-66-2790-01	40.2602	12.513		TCGA-C8-A12Q-01	54.8688	7.14223		3.22622	1.25262
TCGA-05-4430-01	13.3199	2.70214		TCGA-22-5482-11	40.307	1.48557		TCGA-AN-A046-01	28.9894	7.14471		1.25431	0.400472
TCGA-69-7978-01	10.2362	2.71824		TCGA-66-2778-01	40.4133	6.12399		TCGA-BH-A0HI-01	35.2768	7.1507		2.22045	0.635143
TCGA-91-6840-01	9.49791	2.7272		TCGA-18-3419-01	40.669	16.5856		TCGA-AR-A24U-01	40.7185	7.17911		1.77695	1.83046
TCGA-64-5781-01	5.12017	2.73882		TCGA-18-5592-01	40.8112	12.7509		TCGA-AQ-A04L-01	25.098	7.1815		1.99006	1.2626
TCGA-75-5122-01	8.53077	2.75665		TCGA-39-5040-01	40.9074	11.2826		TCGA-E2-A1IU-01	69.6828	7.18407		0.515066	3.11981
TCGA-73-7499-01	8.06864	2.79269		TCGA-58-8386-11	40.9791	1.38881		TCGA-A7-A26G-01	47.1463	7.19101		2.87679	1.29835
TCGA-55-6983-01	7.26947	2.79747		TCGA-63-5131-01	41.0424	16.3428		TCGA-A2-A0YD-01	46.8316	7.20343		3.55703	0.364372
TCGA-49-AAR0-01	4.5044	2.80293		TCGA-77-7338-11	41.3541	0.268237		TCGA-OL-A6VR-01	45.1664	7.2224		3.23334	1.74213
TCGA-78-8662-01	4.74487	2.8038		TCGA-85-7710-11	41.5803	6.30483		TCGA-C8-A26Z-01	49.3728	7.24751		2.40803	1.33348
TCGA-MP-A4T4-01	9.96657	2.80809		TCGA-34-2608-01	41.607	3.71614		TCGA-GM-A3XN-01	34.8343	7.25305		3.07647	1.56105
TCGA-55-7283-01	10.8301	2.83552		TCGA-66-2800-01	41.6865	13.3263		TCGA-BH-A0BW-01	53.736	7.26109		2.54667	1.95668
TCGA-05-4389-01	9.35599	2.83904		TCGA-22-4591-01	41.7306	11.6832		TCGA-D8-A1JA-01	66.0241	7.27497		0.509677	3.69628
TCGA-55-8299-01	8.16444	2.84601		TCGA-33-4587-11	41.8301	0.657967		TCGA-AC-A2FG-01	68.9486	7.30257		2.66493	1.35742
TCGA-69-7761-01	10.206	2.84968		TCGA-70-6723-01	42.1295	22.5155		TCGA-A7-A0DA-01	38.6756	7.32331		1.53081	1.18458
TCGA-86-A4P7-01	7.91811	2.86309		TCGA-66-2759-01	42.1856	10.5		TCGA-D8-A146-01	55.3609	7.33675		2.7951	0.180651
TCGA-05-4426-01	10.7034	2.87626		TCGA-58-8388-01	42.4527	19.3468		TCGA-A8-A0A7-01	36.9447	7.34343		2.21742	1.36281
TCGA-49-6742-01	6.60188	2.89371		TCGA-56-8307-01	42.4759	29.6475		TCGA-BH-A0RX-01	20.5034	7.37552		3.06711	1.42183
TCGA-78-7153-01	5.58667	2.89623		TCGA-37-3783-01	42.4823	6.79524		TCGA-E9-A1NG-01	48.7316	7.39181		2.74239	0.692532
TCGA-55-A48Z-01	6.19525	2.89985		TCGA-66-2789-01	43.5024	5.61922		TCGA-B6-A408-01	28.3036	7.3976		4.59174	0.089345
TCGA-55-8507-01	9.00246	2.91837		TCGA-66-2727-01	43.577	11.8347		TCGA-A2-A4RY-01	48.0133	7.41964		3.88051	0.159501
TCGA-55-6971-01	8.40339	2.9368		TCGA-66-2771-01	43.685	8.8419		TCGA-AC-A2FF-01	58.5412	7.44414		1.6695	1.91561
TCGA-62-A46O-01	13.8466	2.96294		TCGA-22-4601-01	44.2439	8.56515		TCGA-BH-A0E9-01	65.7634	7.45205		2.46376	1.90401
TCGA-93-A4JQ-01	8.04063	2.96932		TCGA-70-6722-01	44.55	32.3518		TCGA-E2-A15J-01	39.0442	7.47416		2.79981	0.372344
TCGA-53-A4EZ-01	5.51277	2.97609		TCGA-77-7337-11	44.754	0.657974		TCGA-S3-AA15-01	16.4616	7.51277		1.55914	0.753497
TCGA-67-6215-01	6.91546	3.06499		TCGA-66-2795-01	44.7558	4.84646		TCGA-A7-A0CH-01	59.5937	7.51446		0.485634	3.17445
TCGA-49-AARO-01	4.83477	3.06564		TCGA-NK-A5CR-01	44.9776	14.163		TCGA-XX-A89A-01	36.6752	7.54297		3.31192	1.91101
TCGA-MP-A4TF-01	7.39816	3.09846		TCGA-22-5492-01	45.4526	19.0686		TCGA-BH-A1EY-01	46.951	7.55884		3.95952	0.873637
TCGA-05-4432-01	8.3373	3.09944		TCGA-56-7582-11	46.0067	1.46536		TCGA-A8-A094-01	27.3666	7.55896		3.02764	1.38446
TCGA-44-A479-01	9.2299	3.10043		TCGA-66-2770-01	46.0343	20.1038		TCGA-AR-A1AL-01	72.0307	7.57423		3.43106	0.801918
TCGA-MN-A4N4-01	5.71	3.10452		TCGA-56-7822-01	46.4099	5.25317		TCGA-BH-A1F8-01	58.5291	7.58029		5.28125	0.0274404
TCGA-50-5051-01	4.41437	3.12575		TCGA-18-4721-01	46.5312	10.1378		TCGA-AO-A1KT-01	23.8096	7.58351		2.18577	0.162272
TCGA-64-1677-01	7.76506	3.13314		TCGA-56-7582-01	46.8579	21.3002		TCGA-AC-A3EH-01	29.3602	7.58968		2.04503	0.200591
TCGA-J2-A4AE-01	6.07357	3.14593		TCGA-90-6837-11	47.0829	2.59572		TCGA-A8-A099-01	51.3725	7.59947		2.48492	0.107949
TCGA-4B-A93V-01	6.4444	3.14819		TCGA-66-2786-01	47.1078	14.2647		TCGA-A7-A3J1-01	52.4222	7.66588		2.56556	0.155382
TCGA-05-4434-01	11.514	3.18902		TCGA-77-7142-11	47.5924	0.341401		TCGA-BH-A0BJ-01	69.2909	7.70733		2.05164	1.06468
TCGA-99-8025-01	7.33499	3.1953		TCGA-34-5240-01	47.6149	23.2824		TCGA-BH-A0BQ-01	39.976	7.71268		2.07487	0.180852
TCGA-78-7147-01	6.41761	3.20011		TCGA-98-A53A-01	47.7163	21.8539		TCGA-E9-A1RI-01	50.2976	7.72121		3.50528	0.244748
TCGA-05-4395-01	7.88668	3.20476		TCGA-46-3766-01	47.7662	2.66338		TCGA-BH-A0B7-01	34.6286	7.74812		1.12864	0.129762
TCGA-86-7701-01	10.0742	3.22157		TCGA-33-4587-01	48.0125	22.0965		TCGA-A7-A26E-01	105.488	7.78003		3.68245	0.350748
TCGA-NJ-A4YP-01	6.64915	3.22738		TCGA-60-2696-01	48.035	7.27404		TCGA-A7-A4SC-01	33.3297	7.79517		2.7422	0.381554
TCGA-64-1678-01	7.53721	3.22753		TCGA-52-7809-01	48.4356	30.1826		TCGA-LL-A73Y-01	47.6459	7.90163		2.81638	1.23796
TCGA-55-8510-01	7.15052	3.2508		TCGA-34-5234-01	48.9001	1.56969		TCGA-A8-A09X-01	25.2825	7.91087		4.3115	0.0795728
TCGA-67-6216-01	8.23727	3.26257		TCGA-39-5011-01	49.1123	12.7444		TCGA-OL-A6VQ-01	43.481	7.91778		3.46951	0.755382
TCGA-99-8032-01	5.6767	3.28489		TCGA-92-7340-11	49.2082	0.381399		TCGA-D8-A1XT-01	67.1817	7.94035		2.32522	1.85089
TCGA-55-8505-01	5.96886	3.33251		TCGA-21-5783-01	49.2476	33.2636		TCGA-A2-A4S2-01	42.5381	7.97203		4.28129	0.0475187
TCGA-55-6984-01	6.50466	3.34925		TCGA-34-2596-01	49.2987	27.5778		TCGA-BH-A0HO-01	45.6727	7.98064		1.64829	0.142558
TCGA-55-A494-01	8.30729	3.36161		TCGA-33-4586-01	49.9736	13.2322		TCGA-D8-A73W-01	43.287	7.99919		4.56829	0.0867439
TCGA-86-8055-01	10.5004	3.36269		TCGA-33-6737-11	50.1299	1.14425		TCGA-E9-A1RD-01	62.901	8.01593		0	0
TCGA-55-5899-01	6.342	3.40063		TCGA-85-8287-01	50.3008	13.0974		TCGA-EW-A1OX-01	41.6074	8.02457		4.68907	0.0789611
TCGA-MP-A4SW-01	5.87594	3.41284		TCGA-66-2766-01	50.4299	15.1826		TCGA-E9-A1R0-01	53.9085	8.02494		3.33701	0.261956
TCGA-MP-A4TK-01	7.24719	3.43121		TCGA-51-4081-01	50.9747	24.4734		TCGA-E9-A1N4-01	67.3273	8.05071		1.05286	2.05104
TCGA-55-6642-01	11.1232	3.44588		TCGA-56-A62T-01	51.2379	14.2841		TCGA-AN-A0FN-01	34.152	8.06033		2.53013	1.22741
TCGA-75-5126-01	11.4248	3.50344		TCGA-21-1078-01	51.356	4.02556		TCGA-E2-A1IL-01	75.2654	8.0613		3.77153	0.256813
TCGA-73-4676-01	9.30403	3.56746		TCGA-46-3767-01	51.6085	5.96459		TCGA-E9-A24A-01	59.9763	8.06228		2.0061	0.0361752
TCGA-93-A4JO-01	6.84782	3.57128		TCGA-66-2758-01	51.723	10.6287		TCGA-AN-A0XV-01	41.8589	8.11598		2.34205	1.58706
TCGA-80-5608-01	7.05715	3.61405		TCGA-46-3768-01	52.4468	29.3479		TCGA-A2-A0ET-01	55.1049	8.12334		2.5799	0.419816
TCGA-55-7910-01	5.31111	3.62707		TCGA-21-1075-01	52.4809	9.9049		TCGA-AR-A252-01	51.928	8.13329		2.71923	0.631261
TCGA-49-4514-01	2.20419	3.63351		TCGA-46-3769-01	52.5814	10.3049		TCGA-BH-A1F2-01	55.31	8.13693		1.29676	2.36765
TCGA-55-8203-01	8.87892	3.69078		TCGA-77-6843-01	52.8525	7.53292		TCGA-E2-A15E-01	62.2503	8.15918		2.79664	0.405183
TCGA-86-8075-01	9.04705	3.73233		TCGA-58-8390-01	53.094	23.7544		TCGA-A7-A3IY-01	26.2633	8.16059		2.08537	0.747323
TCGA-69-7760-01	6.2915	3.74411		TCGA-22-4596-01	53.0945	5.80019		TCGA-AC-A23C-01	51.4386	8.16169		3.50525	0.511873
TCGA-78-7148-01	9.21219	3.76833		TCGA-66-2787-01	54.0874	20.8674		TCGA-4H-AAAK-01	42.3457	8.17404		1.07784	0.395854
TCGA-78-7150-01	8.55565	3.77721		TCGA-37-4141-01	54.6968	8.72667		TCGA-AR-A1AJ-01	47.5461	8.20718		2.28278	1.41544
TCGA-97-8547-01	5.0049	3.77832		TCGA-18-3414-01	55.4577	19.8148		TCGA-AR-A24S-01	68.5657	8.27096		3.04738	0.92138
TCGA-44-3919-01	11.2486	3.78098		TCGA-51-4080-01	55.6669	16.5277		TCGA-BH-A0HA-01	21.9877	8.30014		0.443925	3.51945
TCGA-44-6778-01	10.0786	3.80947		TCGA-43-3394-01	56.1986	15.3579		TCGA-OL-A66H-01	40.1003	8.31097		2.73864	0.564321
TCGA-95-7039-01	9.54845	3.82003		TCGA-37-4133-01	57.0797	2.13331		TCGA-A8-A07P-01	73.4351	8.33812		2.60639	0.1697
TCGA-62-A472-01	8.58672	3.82758		TCGA-34-2600-01	57.2164	19.702		TCGA-A2-A04N-01	38.9877	8.34585		1.93669	2.09973
TCGA-50-5936-01	9.08277	3.82994		TCGA-77-7335-11	57.8239	0.201227		TCGA-5L-AAT0-01	39.608	8.38783		3.13188	0.156165
TCGA-62-8394-01	6.54012	3.86993		TCGA-66-2792-01	59.3227	28.4637		TCGA-AC-A2FE-01	38.3738	8.42889		2.65092	0.677131
TCGA-55-1596-01	9.3661	3.93584		TCGA-56-7223-01	60.9918	16.634		TCGA-A2-A0CQ-01	16.4468	8.46393		3.25458	0.230211
TCGA-44-5644-01	8.98503	3.94148		TCGA-22-5472-01	61.5676	15.1928		TCGA-E2-A106-01	34.2289	8.48281		2.1192	1.01785
TCGA-86-8585-01	4.95342	3.99059		TCGA-18-3409-01	62.075	3.68736		TCGA-D8-A141-01	42.8778	8.48627		2.02339	0.910718
TCGA-49-AAQV-01	6.00195	3.99799		TCGA-77-7142-01	63.1025	11.5836		TCGA-E9-A248-01	41.4363	8.491		1.11741	2.11849
TCGA-75-6205-01	7.96637	4.01017		TCGA-34-5241-01	64.4042	6.80291		TCGA-BH-A0H5-01	40.8052	8.51592		4.95128	0.906032
TCGA-50-6594-01	9.63196	4.01318		TCGA-43-3920-01	65.7665	5.59441		TCGA-BH-A1EN-01	44.2281	8.51848		2.57875	1.13418
TCGA-55-6982-01	4.57514	4.01386		TCGA-63-A5MW-01	65.8332	22.6535		TCGA-LD-A9QF-01	22.0916	8.53026		1.72796	0.645556
TCGA-50-5941-01	9.06621	4.03323		TCGA-18-3408-01	66.4909	2.00227		TCGA-A2-A0YF-01	59.3106	8.55823		2.24631	0.441211
TCGA-55-8204-01	7.50215	4.0511		TCGA-18-3410-01	69.1922	23.3132		TCGA-D8-A1X8-01	59.1723	8.60557		3.42684	0.268213
TCGA-95-7944-01	5.81066	4.05737		TCGA-39-5016-01	82.6867	13.9219		TCGA-EW-A1IY-01	57.6611	8.62951		2.51348	0.379741
TCGA-80-5607-01	10.0895	4.09028		TCGA-37-4135-01	87.7842	5.72051		TCGA-AC-A2B8-01	68.3954	8.65556		5.36766	0.00519084
TCGA-55-7903-01	7.90753	4.1014						TCGA-BH-A1FM-01	38.1353	8.7205		2.69613	0.526907
TCGA-55-A48Y-01	10.0956	4.10935						TCGA-AN-A0FD-01	36.8193	8.72657		2.25326	1.50722
TCGA-50-6593-01	6.59417	4.11821						TCGA-C8-A12M-01	44.2179	8.73254		2.31942	1.2884
TCGA-MP-A4T8-01	9.12328	4.13986						TCGA-A1-A0SB-01	52.9682	8.73818		2.4805	1.05359
TCGA-93-A4JP-01	9.63143	4.23391						TCGA-OL-A97C-01	44.8449	8.7489		3.02313	2.26082
TCGA-55-7576-01	9.99369	4.23509						TCGA-E9-A244-01	27.7173	8.78073		1.59376	0.87956
TCGA-49-AAR9-01	3.48366	4.2352						TCGA-E9-A54X-01	34.9685	8.7821		1.23692	0.212489
TCGA-55-8089-01	7.3129	4.31312						TCGA-A2-A0CX-01	27.6431	8.79305		2.64153	1.99594
TCGA-55-6712-01	9.78439	4.37369						TCGA-B6-A0WY-01	47.4519	8.79338		1.90544	2.52688
TCGA-69-8255-01	3.59916	4.38955						TCGA-D8-A73X-01	50.5521	8.80449		2.47561	1.43322
TCGA-55-8511-01	10.3049	4.41036						TCGA-BH-A0BW-11	46.8743	8.81618		1.93103	0.0546202
TCGA-69-7973-01	5.77951	4.49202						TCGA-A2-A04Q-01	18.8981	8.82467		2.182	0.415994
TCGA-95-8039-01	5.41144	4.59178						TCGA-D8-A27L-01	59.9668	8.83697		2.91941	0.60256
TCGA-78-7159-01	6.66891	4.6255						TCGA-AR-A24O-01	62.6216	8.86186		3.13654	0.818113
TCGA-64-5779-01	8.51694	4.64084						TCGA-E2-A1L6-01	54.5141	8.89642		0.88772	1.02604
TCGA-55-7911-01	6.47271	4.64803						TCGA-BH-A0B2-01	33.7247	8.89818		3.20868	0.699693
TCGA-75-5125-01	8.83517	4.65779						TCGA-C8-A132-01	51.4026	8.98495		1.35234	0.406318
TCGA-44-7672-01	7.24877	4.66156						TCGA-E9-A1QZ-01	54.3382	9.02193		2.13114	1.07756
TCGA-55-1594-01	10.1207	4.66465						TCGA-AC-A6IX-06	50.2776	9.0488		1.81269	0.501039
TCGA-86-8278-01	7.8681	4.68422						TCGA-C8-A12Z-01	26.7213	9.063		1.3917	2.34243
TCGA-49-6761-01	5.50413	4.68573						TCGA-E2-A1LG-01	41.3762	9.09298		3.12818	0.240604
TCGA-55-A490-01	6.32752	4.71387						TCGA-AO-A0JC-01	28.7527	9.11071		2.11997	0.0531389
TCGA-L9-A743-01	6.89224	4.76693						TCGA-AC-A3W7-01	47.0304	9.13192		3.02613	0.830623
TCGA-50-5946-01	9.85044	4.8053						TCGA-AO-A03P-01	29.4041	9.14601		1.64122	1.00195
TCGA-55-6975-01	7.58828	4.80864						TCGA-E2-A1BD-01	38.0524	9.17552		4.2634	0.114127
TCGA-44-7660-01	6.73443	4.82962						TCGA-A2-A0SY-01	49.6764	9.1771		1.35446	0.224609
TCGA-73-4670-01	6.55129	4.86407						TCGA-AC-A62Y-01	25.4927	9.22158		3.26388	0.490205
TCGA-L9-A5IP-01	9.86404	4.86679						TCGA-A8-A093-01	67.4563	9.22362		2.67256	0.593338
TCGA-MP-A4TC-01	6.89121	4.87357						TCGA-A8-A08A-01	43.1646	9.30098		3.12505	1.69147
TCGA-55-6981-01	3.93792	4.87646						TCGA-AR-A24M-01	84.5555	9.3121		0.741109	0.298401
TCGA-86-8279-01	10.2626	4.88616						TCGA-A8-A0A2-01	66.6441	9.31536		1.90044	0.117252
TCGA-86-8672-01	8.04896	4.93246						TCGA-EW-A1PF-01	42.902	9.3177		3.50834	1.47011
TCGA-86-7955-01	8.71722	4.94022						TCGA-C8-A278-01	23.7093	9.36142		0.857507	0.181762
TCGA-L4-A4E5-01	8.92071	5.00981						TCGA-E2-A152-01	53.6768	9.37082		1.55497	2.1405
TCGA-50-5044-01	3.12177	5.01854						TCGA-BH-A18J-01	29.5812	9.43754		2.95644	1.06376
TCGA-73-4659-01	8.52911	5.06934						TCGA-A2-A04W-01	21.0036	9.44091		2.59497	0.678642
TCGA-55-7570-01	6.14256	5.0861						TCGA-AC-A23G-01	34.5096	9.45115		1.44474	2.36748
TCGA-44-5643-01	8.28232	5.08811						TCGA-E2-A1IO-01	61.8927	9.53694		1.67917	0.254554
TCGA-55-A491-01	6.50534	5.12256						TCGA-D8-A1XQ-01	36.7971	9.5963		1.61261	2.68467
TCGA-MN-A4N1-01	4.73053	5.15874						TCGA-BH-A0HQ-01	49.2925	9.59773		2.7972	2.77631
TCGA-49-4507-01	3.01362	5.15943						TCGA-A8-A09Z-01	75.8411	9.63205		2.46897	1.0271
TCGA-69-7980-01	7.84451	5.16724						TCGA-BH-A0BP-01	37.0623	9.64199		1.80054	0.111933
TCGA-49-4494-01	8.37614	5.20164						TCGA-AN-A0XN-01	39.0092	9.7036		2.08219	0.301867
TCGA-78-7535-01	2.57944	5.20591						TCGA-AN-A03X-01	32.0248	9.70474		2.76471	0.564079
TCGA-MN-A4N5-01	5.22289	5.21696						TCGA-EW-A3E8-01	31.4627	9.73607		1.88312	0.556828
TCGA-50-5933-01	8.83557	5.225						TCGA-A7-A426-01	34.6432	9.78766		1.35912	0.504513
TCGA-MP-A4TE-01	5.05477	5.22531						TCGA-AC-A8OP-01	39.4212	9.81197		1.07977	0.805127
TCGA-44-3396-01	11.2316	5.26578						TCGA-C8-A26Y-01	26.5871	9.94957		2.60212	1.65783
TCGA-78-8660-01	4.09423	5.26748						TCGA-BH-A0H7-01	42.5071	9.95817		0.566606	0.287326
TCGA-55-6985-01	8.3204	5.28983						TCGA-AC-A6IV-01	36.9	9.98344		2.10505	0.254395
TCGA-55-A493-01	7.47379	5.3146						TCGA-BH-A0HW-01	36.6286	10.007		1.93833	1.75091
TCGA-71-8520-01	7.01828	5.34549						TCGA-A7-A5ZV-01	27.5301	10.0548		2.26322	0.51643
TCGA-62-8402-01	5.39128	5.53518						TCGA-A2-A0ER-01	59.3708	10.0568		2.41307	0.4357
TCGA-55-A4DF-01	8.08212	5.57849						TCGA-E9-A1R2-01	43.1395	10.0666		1.95843	1.17597
TCGA-55-8302-01	6.57689	5.70097						TCGA-A2-A0SU-01	59.9793	10.0936		4.57463	0.0793313
TCGA-44-8119-01	9.37158	5.74723						TCGA-E9-A1NF-01	22.8494	10.0941		3.52257	0.0468602
TCGA-49-4487-01	6.79571	5.7658						TCGA-BH-A0DG-01	37.489	10.1218		3.50983	0.835415
TCGA-55-8090-01	8.94664	5.80019						TCGA-A2-A0ST-01	35.2741	10.1232		2.83862	1.91214
TCGA-MP-A4T9-01	7.94307	5.85584						TCGA-D8-A1JL-01	41.4726	10.1315
TCGA-62-8398-01	6.79817	5.97402						TCGA-D8-A1JE-01	55.6483	10.1374
TCGA-49-AARQ-01	2.38145	5.97656						TCGA-EW-A1P1-01	33.9221	10.1521
TCGA-95-A4VN-01	6.34143	6.00055						TCGA-D8-A27R-01	30.8077	10.1768
TCGA-80-5611-01	8.16989	6.00804						TCGA-E2-A570-01	23.1677	10.1825
TCGA-50-5931-01	8.4612	6.05321						TCGA-A8-A06U-01	25.5846	10.2161
TCGA-86-8673-01	7.4285	6.06681						TCGA-C8-A26V-01	50.3186	10.2324
TCGA-L9-A8F4-01	8.9135	6.09359						TCGA-AC-A5EH-01	30.7517	10.2528
TCGA-49-AAR4-01	4.9216	6.10461						TCGA-B6-A0IA-01	24.6258	10.2553
TCGA-99-8033-01	7.55297	6.14881						TCGA-C8-A274-01	44.8126	10.2641
TCGA-91-A4BC-01	5.8181	6.17349						TCGA-D8-A27M-01	43.7499	10.3554
TCGA-MP-A4TI-01	6.70448	6.17775						TCGA-AO-A12A-01	49.3452	10.3891
TCGA-97-8176-01	7.37382	6.21257						TCGA-AN-A041-01	40.282	10.4215
TCGA-62-A471-01	6.8423	6.25625						TCGA-A8-A09V-01	88.1808	10.4887
TCGA-75-7027-01	7.84141	6.28543						TCGA-AQ-A1H3-01	65.9355	10.4945
TCGA-53-7624-01	7.09598	6.35988						TCGA-BH-A18L-01	29.9191	10.5695
TCGA-78-7146-01	8.66349	6.45916						TCGA-AC-A3W6-01	33.6423	10.5724
TCGA-44-6775-01_Rep508	8.91131	6.51878						TCGA-D8-A3Z6-01	32.4266	10.6097
TCGA-05-4390-01	8.79217	6.55853						TCGA-AN-A0XO-01	44.106	10.6398
TCGA-55-7995-01	8.98683	6.57375						TCGA-A2-A0YC-01	52.1187	10.6412
TCGA-55-7913-01	8.28419	6.59239						TCGA-AR-A1AX-01	42.2283	10.6522
TCGA-MP-A4SV-01	9.01819	6.61071						TCGA-D8-A1JM-01	38.1089	10.7423
TCGA-50-6595-01	6.68235	6.64004						TCGA-AR-A24L-01	46.9099	10.7612
TCGA-50-5072-01	6.46441	6.73656						TCGA-A8-A08J-01	33.6205	10.8013
TCGA-78-7143-01	9.2173	6.80461						TCGA-A2-A1G4-01	63.5119	10.8468
TCGA-MP-A4TA-01	7.11112	6.80576						TCGA-S3-AA17-01	23.758	10.95
TCGA-38-4630-01	6.87549	6.80896						TCGA-A8-A06T-01	49.8032	10.9547
TCGA-75-6211-01	8.88881	6.90208						TCGA-AR-A0TT-01	37.5211	10.9592
TCGA-55-8506-01	7.54894	7.05013						TCGA-A8-A08Z-01	52.554	11.0203
TCGA-86-A4D0-01	5.69484	7.26595						TCGA-LL-A441-01	40.2367	11.0483
TCGA-78-7154-01	4.56369	7.49635						TCGA-C8-A12X-01	27.33	11.0677
TCGA-55-6979-01	8.8251	7.6446						TCGA-B6-A0WS-01	44.0183	11.0907
TCGA-44-7661-01	7.20087	7.68107						TCGA-AR-A1AN-01	42.7086	11.0972
TCGA-95-7567-01	8.08191	7.75235						TCGA-AR-A1AK-01	43.7987	11.1057
TCGA-69-7974-01	7.76725	7.78134						TCGA-AR-A1AU-01	45.0463	11.1451
TCGA-64-5774-01	6.98923	7.92676						TCGA-A2-A25F-01	53.3666	11.1764
TCGA-05-4415-01	5.94185	8.3317						TCGA-AR-A24X-01	56.783	11.1944
TCGA-95-8494-01	7.4936	8.54846						TCGA-A8-A07O-01	47.6098	11.2198
TCGA-50-6591-01	5.25155	8.56892						TCGA-LD-A74U-01	43.069	11.2207
TCGA-44-7662-01	7.05248	8.61282						TCGA-BH-A0B1-01	50.9841	11.2347
TCGA-44-7670-01	8.80905	9.29877						TCGA-A7-A26H-01	41.6175	11.2393
TCGA-91-6831-01	5.98527	9.32054						TCGA-A1-A0SG-01	42.8534	11.2684
TCGA-44-7669-01	6.66596	9.40861						TCGA-A2-A0YH-01	32.327	11.2757
TCGA-49-AAR3-01	6.99961	9.44427						TCGA-BH-A0HX-01	38.2062	11.2968
TCGA-44-2668-01_Rep53	7.35752	9.52484						TCGA-B6-A0RS-01	31.8102	11.308
TCGA-55-6968-01	5.15892	9.98526						TCGA-AN-A0FS-01	63.7632	11.3107
TCGA-86-A4JF-01	6.75619	10.421						TCGA-XX-A899-01	41.8514	11.328
								TCGA-A8-A06R-01	68.754	11.3335
								TCGA-A8-A06Z-01	31.4664	11.3478
								TCGA-B6-A0RH-01	15.8105	11.369
								TCGA-BH-A0DL-01	29.2342	11.3718
								TCGA-A2-A25A-01	52.6674	11.378
								TCGA-E2-A14Q-01	37.5831	11.3964
								TCGA-A2-A4RW-01	38.7068	11.3964
								TCGA-D8-A1JK-01	28.8529	11.4026
								TCGA-D8-A145-01	59.2213	11.4605
								TCGA-A2-A0YL-01	62.0762	11.4632
								TCGA-B6-A401-01	23.2065	11.4887
								TCGA-AO-A0JE-01	23.3658	11.5
								TCGA-A2-A0T7-01	47.0691	11.545
								TCGA-EW-A1OY-01	25.207	11.5544
								TCGA-C8-A1HK-01	51.9061	11.5675
								TCGA-C8-A12Y-01	18.6421	11.5781
								TCGA-D8-A1XR-01	58.6895	11.6071
								TCGA-A1-A0SQ-01	56.0531	11.6437
								TCGA-E9-A2JT-01	39.1378	11.663
								TCGA-D8-A1XZ-01	51.2552	11.665
								TCGA-D8-A1X7-01	75.7487	11.6868
								TCGA-AR-A0TS-01	40.5452	11.7007
								TCGA-BH-A0BF-01	30.8937	11.7072
								TCGA-EW-A424-01	21.5673	11.7163
								TCGA-D8-A27G-01	48.2456	11.776
								TCGA-BH-A0W7-01	22.2938	11.8307
								TCGA-AQ-A04J-01	22.3196	11.9262
								TCGA-AC-A62X-01	37.2778	11.9286
								TCGA-AR-A5QP-01	53.3983	11.9649
								TCGA-BH-A0W4-01	52.9735	12.0005
								TCGA-D8-A27H-01	40.3265	12.0282
								TCGA-D8-A142-01	36.5739	12.0469
								TCGA-B6-A0IB-01	32.5856	12.0472
								TCGA-A8-A09M-01	24.7084	12.0562
								TCGA-A2-A0EM-01	65.0806	12.0721
								TCGA-C8-A1HG-01	22.8681	12.0866
								TCGA-D8-A1JG-01	26.4994	12.1446
								TCGA-BH-A0AU-01	52.9284	12.1512
								TCGA-EW-A2FR-01	36.9207	12.1743
								TCGA-E2-A159-01	32.8029	12.1907
								TCGA-EW-A1J3-01	41.2083	12.1945
								TCGA-E2-A10E-01	63.0312	12.2009
								TCGA-A2-A0SW-01	25.8111	12.2335
								TCGA-A2-A3XZ-01	34.1075	12.2866
								TCGA-EW-A1J5-01	48.3182	12.3198
								TCGA-C8-A8HP-01	24.6071	12.3623
								TCGA-B6-A0X0-01	48.5101	12.4033
								TCGA-E2-A1AZ-01	40.2169	12.4359
								TCGA-AR-A254-01	40.2853	12.462
								TCGA-D8-A1XB-01	51.7225	12.5882
								TCGA-EW-A6S9-01	45.8948	12.6379
								TCGA-A7-A4SB-01	31.3077	12.6522
								TCGA-A8-A0A1-01	36.3145	12.6555
								TCGA-D8-A1JC-01	35.3769	12.6825
								TCGA-A1-A0SJ-01	45.5687	12.7177
								TCGA-BH-A18I-01	54.7207	12.7245
								TCGA-B6-A0RG-01	38.9606	12.7376
								TCGA-D8-A1X6-01	46.459	12.789
								TCGA-OL-A5RY-01	20.474	12.8891
								TCGA-B6-A0IE-01	21.381	12.8991
								TCGA-EW-A1PE-01	52.7046	12.9311
								TCGA-B6-A0WZ-01	29.3415	12.9405
								TCGA-AC-A3HN-01	41.8675	12.9805
								TCGA-AR-A5QN-01	39.566	13.0006
								TCGA-AQ-A7U7-01	36.604	13.0114
								TCGA-D8-A27W-01	31.6307	13.0275
								TCGA-BH-A0AV-01	34.9099	13.0324
								TCGA-OL-A5RV-01	52.6138	13.0654
								TCGA-BH-A1FN-01	27.7609	13.0848
								TCGA-EW-A1PH-01	37.3105	13.1618
								TCGA-B6-A0IJ-01	21.5943	13.1841
								TCGA-AR-A1AR-01	55.1124	13.2121
								TCGA-BH-A0EI-01	56.7848	13.2286
								TCGA-E2-A10B-01	53.3869	13.2384
								TCGA-AO-A0JJ-01	51.7175	13.2549
								TCGA-AR-A5QM-01	36.6847	13.2993
								TCGA-EW-A3U0-01	30.4837	13.3016
								TCGA-B6-A0IC-01	40.7176	13.3267
								TCGA-BH-A0DQ-01	44.7854	13.3593
								TCGA-A2-A1FW-01	47.3494	13.3689
								TCGA-BH-A201-01	43.2339	13.4174
								TCGA-OL-A6VO-01	29.9625	13.4536
								TCGA-EW-A1P5-01	44.3015	13.5929
								TCGA-AO-A03V-01	45.1617	13.6231
								TCGA-A8-A09K-01	43.801	13.6273
								TCGA-S3-AA14-01	36.1171	13.6673
								TCGA-E9-A1RA-01	45.476	13.6678
								TCGA-PE-A5DE-01	34.7755	13.6719
								TCGA-AR-A24V-01	37.581	13.6912
								TCGA-B6-A0RM-01	47.252	13.7025
								TCGA-A2-A0EV-01	48.8175	13.709
								TCGA-BH-A0WA-01	31.4832	13.7229
								TCGA-D8-A1Y1-01	54.2696	13.7271
								TCGA-E9-A1R4-01	34.1523	13.7451
								TCGA-A2-A04X-01	29.2598	13.7784
								TCGA-E2-A108-01	33.9842	13.8116
								TCGA-D8-A1J9-01	42.2313	13.8234
								TCGA-B6-A0X1-01	32.2252	13.8457
								TCGA-A8-A08P-01	29.8051	13.8765
								TCGA-BH-A204-01	62.7319	13.9067
								TCGA-BH-A0C3-01	39.5779	13.9141
								TCGA-BH-A8FY-01	18.2145	13.9447
								TCGA-C8-A12V-01	30.0696	13.9458
								TCGA-A8-A08H-01	38.4129	13.9733
								TCGA-EW-A423-01	18.967	14.0287
								TCGA-E2-A1LK-01	14.8629	14.0528
								TCGA-AR-A255-01	66.2577	14.0695
								TCGA-A2-A3Y0-01	21.6209	14.0957
								TCGA-AO-A03M-01	49.1232	14.1171
								TCGA-BH-A1F6-01	43.2436	14.1333
								TCGA-E9-A1NI-01	22.5676	14.253
								TCGA-AO-A1KP-01	37.116	14.2543
								TCGA-A8-A09W-01	19.6415	14.2657
								TCGA-BH-A0DH-01	48.694	14.3138
								TCGA-E2-A15M-01	54.5989	14.3328
								TCGA-A8-A096-01	45.514	14.3349
								TCGA-E2-A105-01	32.2724	14.3918
								TCGA-BH-A0BL-01	53.6896	14.4343
								TCGA-E2-A10F-01	49.1907	14.438
								TCGA-E2-A14T-01	35.0685	14.4503
								TCGA-C8-A1HO-01	43.7892	14.4993
								TCGA-PE-A5DD-01	30.2113	14.5004
								TCGA-E2-A1IG-01	35.1626	14.5154
								TCGA-A1-A0SE-01	64.2814	14.5238
								TCGA-A2-A0T5-01	35.9878	14.5384
								TCGA-AC-A3W5-01	25.7228	14.6041
								TCGA-A2-A04V-01	31.1591	14.6043
								TCGA-AO-A0J2-01	21.4995	14.6556
								TCGA-A8-A07Z-01	35.8282	14.6578
								TCGA-BH-A0B8-01	30.1169	14.734
								TCGA-S3-A6ZF-01	50.6833	14.7534
								TCGA-A8-A06N-01	52.1907	14.7676
								TCGA-A2-A1G1-01	34.4321	14.7998
								TCGA-B6-A3ZX-01	30.3497	14.8758
								TCGA-B6-A2IU-01	43.8331	14.9009
								TCGA-BH-A209-01	25.1034	14.9102
								TCGA-B6-A40B-01	23.7733	14.9305
								TCGA-BH-A18N-01	46.0846	14.9921
								TCGA-E9-A1N5-11	55.2825	15.0023
								TCGA-E9-A1RE-01	35.2286	15.0468
								TCGA-A2-A0SX-01	50.0049	15.1233
								TCGA-A7-A13D-01	36.9892	15.1273
								TCGA-BH-A0BV-01	56.374	15.1394
								TCGA-E2-A14X-01	38.975	15.1538
								TCGA-AN-A049-01	27.5288	15.1706
								TCGA-E2-A14W-01	13.9092	15.2291
								TCGA-BH-A0HY-01	33.1428	15.2613
								TCGA-E9-A1NE-01	44.6661	15.2962
								TCGA-A7-A4SE-01	45.6901	15.3379
								TCGA-E9-A1NA-01	32.8356	15.341
								TCGA-BH-A0B3-01	21.5339	15.3671
								TCGA-AN-A0FK-01	35.1934	15.4112
								TCGA-EW-A1OV-01	28.5569	15.5139
								TCGA-AN-A0XL-01	67.7127	15.553
								TCGA-E2-A1LI-01	39.8745	15.6058
								TCGA-EW-A1PB-01	23.0796	15.6236
								TCGA-A8-A09B-01	43.8006	15.6458
								TCGA-AR-A0TP-01	30.1059	15.652
								TCGA-A8-A08I-01	35.9114	15.7514
								TCGA-A2-A0CW-01	43.9542	15.8068
								TCGA-B6-A0I9-01	38.2171	15.8725
								TCGA-E2-A15H-01	43.6369	15.979
								TCGA-E2-A1B0-01	48.834	15.9951
								TCGA-D8-A27T-01	64.5011	16.0311
								TCGA-3C-AALK-01	22.2692	16.0482
								TCGA-BH-A1EV-01	34.3564	16.1482
								TCGA-A2-A0EY-01	39.1943	16.1522
								TCGA-C8-A1HN-01	41.2987	16.1752
								TCGA-OL-A5D8-01	37.0313	16.1782
								TCGA-C8-A12O-01	30.258	16.2184
								TCGA-B6-A0WW-01	42.6119	16.221
								TCGA-BH-A1FU-01	45.7292	16.2301
								TCGA-BH-A0GY-01	25.3227	16.2527
								TCGA-E2-A15S-01	35.5874	16.2566
								TCGA-AC-A5XU-01	35.1651	16.2764
								TCGA-LL-A5YP-01	21.8993	16.2978
								TCGA-A8-A08S-01	29.6796	16.3366
								TCGA-E9-A229-01	66.9173	16.3383
								TCGA-LD-A7W6-01	56.7719	16.3465
								TCGA-EW-A1P3-01	20.4526	16.4575
								TCGA-E2-A15F-01	43.0917	16.4583
								TCGA-AR-A0TX-01	41.3227	16.514
								TCGA-JL-A3YW-01	24.1001	16.5147
								TCGA-C8-A1HL-01	21.0175	16.5302
								TCGA-A8-A0AD-01	50.4181	16.5693
								TCGA-BH-A0BA-01	65.9125	16.577
								TCGA-AR-A1AS-01	44.5752	16.5851
								TCGA-EW-A2FV-01	25.8935	16.6105
								TCGA-A2-A0CL-01	41.1903	16.6106
								TCGA-BH-A0DK-01	25.3629	16.6447
								TCGA-E2-A1LE-01	30.3776	16.6768
								TCGA-E2-A1IE-01	48.351	16.6853
								TCGA-E9-A249-01	54.432	16.7432
								TCGA-EW-A1P6-01	44.1844	16.7893
								TCGA-A1-A0SF-01	38.8338	16.8611
								TCGA-BH-A1FD-01	43.6262	16.8972
								TCGA-A2-A0YT-01	29.3463	16.9444
								TCGA-A7-A0CD-01	45.5269	16.9445
								TCGA-AR-A251-01	103.841	16.9858
								TCGA-AR-A0U0-01	28.3226	17.0281
								TCGA-D8-A147-01	44.75	17.0553
								TCGA-AO-A0J3-01	27.097	17.114
								TCGA-A8-A075-01	15.6399	17.1562
								TCGA-A8-A09D-01	29.5236	17.2413
								TCGA-C8-A3M8-01	46.7217	17.2582
								TCGA-D8-A1XL-01	30.9754	17.3107
								TCGA-C8-A8HR-01	27.4563	17.3244
								TCGA-A2-A25B-01	40.976	17.3765
								TCGA-AR-A24R-01	43.6095	17.427
								TCGA-AO-A0J5-01	74.6857	17.4423
								TCGA-E2-A573-01	18.1795	17.4829
								TCGA-A8-A08G-01	36.7214	17.5395
								TCGA-AC-A2BM-01	52.7116	17.5673
								TCGA-A8-A07F-01	101.827	17.5762
								TCGA-GM-A2DO-01	15.1753	17.6333
								TCGA-AN-A0XW-01	30.2683	17.667
								TCGA-AR-A24P-01	52.392	17.7074
								TCGA-BH-A18M-01	48.7529	17.7593
								TCGA-A2-A0YJ-01	43.3461	17.8491
								TCGA-AO-A129-01	19.3806	17.9096
								TCGA-S3-AA12-01	38.2013	17.9451
								TCGA-5T-A9QA-01	23.545	17.9581
								TCGA-BH-A0H0-01	47.7787	17.9618
								TCGA-A1-A0SM-01	36.3004	17.9944
								TCGA-A7-A6VX-01	33.7801	18.0894
								TCGA-EW-A6SD-01	44.4	18.0929
								TCGA-OL-A66I-01	29.1464	18.0961
								TCGA-E2-A1LA-01	16.0067	18.1165
								TCGA-S3-AA0Z-01	29.7912	18.1388
								TCGA-GM-A2DN-01	34.3755	18.2331
								TCGA-AR-A2LL-01	34.4873	18.2656
								TCGA-B6-A0RT-01	30.793	18.3889
								TCGA-A8-A08B-01	28.7223	18.4386
								TCGA-AR-A2LH-01	38.6743	18.5073
								TCGA-D8-A1XS-01	59.1914	18.5555
								TCGA-C8-A27B-01	48.3832	18.5563
								TCGA-E9-A1N9-01	41.8337	18.563
								TCGA-A2-A3KC-01	45.5834	18.5768
								TCGA-E9-A247-01	44.3568	18.597
								TCGA-AN-A03Y-01	30.9665	18.6549
								TCGA-A8-A0A9-01	26.4641	18.6614
								TCGA-AR-A0U4-01	26.1646	18.7821
								TCGA-AR-A24Q-01	56.3094	18.7936
								TCGA-C8-A27A-01	40.3893	18.8499
								TCGA-AR-A24N-01	48.4946	18.877
								TCGA-D8-A1JP-01	35.5237	18.9554
								TCGA-A2-A3XX-01	22.495	19.0403
								TCGA-AO-A12E-01	45.5318	19.0896
								TCGA-A8-A09R-01	49.925	19.1681
								TCGA-BH-A0E1-01	50.0831	19.196
								TCGA-D8-A1X9-01	45.822	19.1986
								TCGA-D8-A1XM-01	43.5519	19.2079
								TCGA-EW-A1IZ-01	38.0306	19.2327
								TCGA-A8-A086-01	42.0845	19.2538
								TCGA-E9-A22D-01	28.5586	19.2981
								TCGA-BH-AB28-01	45.3471	19.345
								TCGA-A2-A0CU-01	31.6688	19.3767
								TCGA-A7-A4SF-01	33.3357	19.3803
								TCGA-D8-A140-01	60.0869	19.4115
								TCGA-AO-A0JI-01	43.9768	19.4587
								TCGA-A8-A0A4-01	60.5457	19.471
								TCGA-B6-A40C-01	23.2645	19.5183
								TCGA-A7-A425-01	31.5123	19.5917
								TCGA-A8-A09G-01	46.8136	19.5964
								TCGA-AR-A1AI-01	36.9737	19.6977
								TCGA-A7-A2KD-01	47.6009	19.7044
								TCGA-BH-A18V-01	38.1099	19.8107
								TCGA-A2-A25E-01	43.2624	19.8937
								TCGA-B6-A0RE-01	22.2864	19.9441
								TCGA-D8-A1X5-01	32.2804	19.9513
								TCGA-E9-A1R7-01	40.4167	19.9541
								TCGA-A8-A085-01	33.1163	19.9872
								TCGA-BH-A1ES-01	47.4767	20.0301
								TCGA-E9-A22A-01	25.1087	20.0358
								TCGA-A2-A0CT-01	29.0918	20.0765
								TCGA-A2-A0T4-01	46.748	20.1932
								TCGA-BH-A202-01	41.7363	20.2285
								TCGA-C8-A12P-01	36.7447	20.3855
								TCGA-D8-A27N-01	32.0731	20.4747
								TCGA-B6-A0IP-01	53.4284	20.5445
								TCGA-D8-A1XA-01	51.4153	20.6745
								TCGA-BH-A0BC-01	38.9505	20.6745
								TCGA-BH-A0HL-01	43.4787	20.7177
								TCGA-LL-A442-01	65.9448	20.7814
								TCGA-E9-A1RH-01	44.3025	20.9117
								TCGA-A8-A07S-01	44.3672	21.0094
								TCGA-E2-A158-01	43.3308	21.1128
								TCGA-EW-A1PA-01	42.9429	21.1553
								TCGA-EW-A1OZ-01	23.8666	21.1695
								TCGA-BH-A0HB-01	18.8456	21.2396
								TCGA-A8-A09T-01	54.5693	21.2717
								TCGA-LL-A740-01	48.0026	21.2724
								TCGA-AR-A1AW-01	39.7264	21.395
								TCGA-A2-A4RX-01	32.2408	21.4105
								TCGA-BH-A0C1-01	75.9251	21.4467
								TCGA-AN-A04A-01	29.1708	21.4904
								TCGA-BH-A0E2-01	49.2578	21.5088
								TCGA-A2-A0D1-01	31.4264	21.5157
								TCGA-BH-A0H9-01	45.7513	21.5444
								TCGA-AC-A6NO-01	44.8547	21.5559
								TCGA-BH-A0BR-01	34.7237	21.5573
								TCGA-C8-A12U-01	19.7088	21.6606
								TCGA-AO-A1KS-01	60.0016	21.6977
								TCGA-A2-A0YE-01	31.4972	21.7568
								TCGA-AQ-A04H-01	52.3757	21.7586
								TCGA-A8-A09Q-01	38.893	21.7862
								TCGA-A2-A3XT-01	16.2751	21.7882
								TCGA-D8-A1Y0-01	55.7897	21.7944
								TCGA-A2-A0CM-01	27.6736	22.12
								TCGA-B6-A0RI-01	45.2561	22.2501
								TCGA-A8-A08R-01	31.0704	22.2519
								TCGA-BH-A0B9-01	53.5766	22.278
								TCGA-A8-A07B-01	46.9702	22.3438
								TCGA-E2-A14R-01	22.9439	22.5244
								TCGA-E2-A14P-01	31.2465	22.5518
								TCGA-A7-A6VV-01	35.4891	22.5857
								TCGA-E2-A1II-01	35.0923	22.5865
								TCGA-D8-A1JJ-01	34.5548	22.7029
								TCGA-E9-A1ND-01	27.7203	22.9098
								TCGA-LQ-A4E4-01	31.1867	23.149
								TCGA-PE-A5DC-01	15.274	23.2562
								TCGA-A8-A06X-01	29.9148	23.3559
								TCGA-AO-A0JM-01	29.2312	23.4727
								TCGA-AR-A1AP-01	41.9133	23.5019
								TCGA-E2-A1LL-01	21.364	23.5151
								TCGA-A8-A084-01	45.8505	23.5285
								TCGA-A2-A04R-01	27.7275	23.6151
								TCGA-A8-A092-01	33.2715	23.6724
								TCGA-AR-A0TV-01	31.6505	23.8664
								TCGA-BH-A0BZ-01	25.9058	23.8694
								TCGA-E9-A1R6-01	38.9681	23.9742
								TCGA-E2-A14Z-01	23.3776	23.9918
								TCGA-E2-A9RU-01	8.19781	24.0119
								TCGA-BH-A1FC-01	30.2033	24.1079
								TCGA-AO-A12F-01	24.5301	24.1567
								TCGA-EW-A6SC-01	42.5164	24.1577
								TCGA-A2-A04T-01	23.2896	24.194
								TCGA-E2-A14N-01	13.4409	24.201
								TCGA-A2-A3XS-01	26.417	24.3017
								TCGA-A2-A04U-01	10.6691	24.3379
								TCGA-AR-A1AQ-01	20.2595	24.3727
								TCGA-E2-A15K-06	47.045	24.5575
								TCGA-AN-A0FW-01	36.9983	24.5691
								TCGA-A2-A0T0-01	28.5114	24.6781
								TCGA-B6-A0X5-01	33.9451	24.8265
								TCGA-E9-A1RB-01	30.8834	24.8443
								TCGA-AO-A1KR-01	6.36551	24.993
								TCGA-A8-A09I-01	25.2609	24.9977
								TCGA-JL-A3YX-01	19.8756	25.0817
								TCGA-OL-A5RZ-01	26.2888	25.1401
								TCGA-A8-A07L-01	31.3997	25.3845
								TCGA-AR-A0TQ-01	40.8499	25.3931
								TCGA-A8-A082-01	42.3965	25.6459
								TCGA-AC-A23H-01	47.3046	25.6877
								TCGA-AC-A4ZE-01	45.9284	25.6991
								TCGA-D8-A1XD-01	42.4634	25.7152
								TCGA-A2-A0D2-01	36.2718	25.7593
								TCGA-A2-A0EU-01	48.8246	25.8077
								TCGA-AR-A1AT-01	30.1604	26.0889
								TCGA-AR-A250-01	34.0263	26.0909
								TCGA-OK-A5Q2-01	36.7019	26.2244
								TCGA-A8-A07R-01	15.3082	26.3636
								TCGA-A7-A3IZ-01	36.0212	26.4391
								TCGA-EW-A1P4-01	26.2515	26.5691
								TCGA-B6-A0RU-01	41.9714	26.6549
								TCGA-AO-A0JD-01	28.1383	26.6918
								TCGA-AN-A0FF-01	38.2754	26.7949
								TCGA-BH-A203-01	39.4166	26.9842
								TCGA-BH-A0HU-01	25.1492	27.0406
								TCGA-A2-A4S3-01	22.4695	27.0514
								TCGA-3C-AAAU-01	45.0861	27.1112
								TCGA-E9-A2JS-01	14.9197	27.1769
								TCGA-EW-A1P8-01	29.9939	27.2034
								TCGA-C8-A1HM-01	22.3167	27.2288
								TCGA-AC-A6IW-01	21.649	27.238
								TCGA-AC-A2FM-01	47.3358	27.4157
								TCGA-C8-A8HQ-01	21.2114	27.5064
								TCGA-BH-A0DZ-01	37.4564	27.5547
								TCGA-EW-A1OW-01	46.9355	27.6442
								TCGA-B6-A400-01	17.5282	28.0637
								TCGA-AR-A5QQ-01	12.5333	28.1002
								TCGA-E9-A1N5-01	46.1148	28.1662
								TCGA-3C-AALI-01	29.6264	28.2495
								TCGA-A2-A0EQ-01	27.1893	28.3135
								TCGA-BH-A1EW-01	46.3074	28.5471
								TCGA-AO-A0J4-01	41.2976	28.6024
								TCGA-AR-A24Z-01	49.7052	28.6295
								TCGA-C8-A26W-01	32.2117	28.8007
								TCGA-E2-A2P5-01	19.6738	28.8982
								TCGA-PL-A8LZ-01	22.9844	28.9742
								TCGA-E9-A1N6-01	35.9793	28.995
								TCGA-E9-A3HO-01	10.2144	29.1971
								TCGA-A2-A0SV-01	24.0371	29.2319
								TCGA-E9-A5UO-01	49.6173	29.4304
								TCGA-BH-A18R-01	44.081	29.4383
								TCGA-A8-A07W-01	49.1201	29.6802
								TCGA-A7-A13F-01	37.7585	29.775
								TCGA-A8-A076-01	41.4946	29.9945
								TCGA-A8-A097-01	32.9953	30.0647
								TCGA-A2-A0D0-01	17.1294	30.1677
								TCGA-C8-A275-01	37.416	30.2465
								TCGA-D8-A1JD-01	37.9337	30.56
								TCGA-E2-A154-01	42.4504	30.5799
								TCGA-C8-A131-01	17.298	30.6568
								TCGA-AR-A2LK-01	44.6834	30.93
								TCGA-AN-A0FJ-01	57.6011	30.9974
								TCGA-EW-A2FW-01	36.0359	31.0522
								TCGA-E2-A109-01	19.8129	31.1409
								TCGA-E2-A14V-01	55.8375	31.7142
								TCGA-A2-A3XY-01	23.4665	31.7701
								TCGA-AR-A1AH-01	41.3603	31.8013
								TCGA-AO-A1KQ-01	10.4137	31.8595
								TCGA-E9-A22G-01	26.0785	32.1175
								TCGA-C8-A1HJ-01	12.9737	32.1181
								TCGA-A7-A0CE-01	26.8776	32.4015
								TCGA-BH-A0BD-01	40.3135	32.8617
								TCGA-A8-A06O-01	29.501	33.0977
								TCGA-AN-A0FY-01	28.3547	33.2358
								TCGA-AR-A0U3-01	44.4736	33.2628
								TCGA-B6-A0IQ-01	26.2797	33.3651
								TCGA-C8-A273-01	35.4198	33.6375
								TCGA-BH-A18F-01	46.5229	33.7592
								TCGA-BH-A18Q-01	43.1835	34.0808
								TCGA-B6-A0IG-01	28.6524	34.4782
								TCGA-AO-A124-01	40.0726	34.4807
								TCGA-A8-A07I-01	40.5144	34.6359
								TCGA-AR-A0U2-01	33.1171	35.2471
								TCGA-AN-A0AK-01	36.2519	35.3123
								TCGA-C8-A12W-01	26.1728	35.6789
								TCGA-E2-A107-01	29.2318	36.168
								TCGA-AN-A0XR-01	37.0373	36.5355
								TCGA-BH-A18T-01	39.5323	36.6632
								TCGA-A7-A0CJ-01	26.5864	36.8031
								TCGA-BH-A5IZ-01	15.6788	36.8157
								TCGA-D8-A13Z-01	30.8744	37.0023
								TCGA-E2-A15K-01	35.9853	37.1269
								TCGA-A2-A0YM-01	23.0158	38.1866
								TCGA-S3-AA10-01	18.7622	38.2725
								TCGA-E2-A15O-01	49.188	38.4855
								TCGA-A2-A1FX-01	44.7999	39.1154
								TCGA-BH-A42T-01	13.9991	39.1613
								TCGA-C8-A130-01	16.2454	39.1841
								TCGA-AN-A0AT-01	17.9164	39.3471
								TCGA-BH-A0C0-01	23.3246	39.9604
								TCGA-AN-A0AJ-01	29.8121	40.0252
								TCGA-C8-A12T-01	25.1996	40.0586
								TCGA-AO-A03O-01	39.5251	40.3247
								TCGA-LL-A7T0-01	20.3948	40.7971
								TCGA-EW-A1PC-01	26.3296	41.2412
								TCGA-C8-A12L-01	23.8933	41.3978
								TCGA-C8-A1HF-01	14.1151	42.9502
								TCGA-B6-A0I6-01	38.5223	43.4494
								TCGA-C8-A134-01	38.7784	43.5708
								TCGA-A8-A08F-01	24.3789	43.5755
								TCGA-A7-A6VY-01	24.0739	43.9633
								TCGA-GM-A3XL-01	10.4734	44.2148
								TCGA-A1-A0SP-01	28.0812	44.3144
								TCGA-D8-A1XJ-01	40.3524	44.4685
								TCGA-D8-A13Y-01	31.293	45.0914
								TCGA-AR-A0TY-01	29.2101	45.1487
								TCGA-HN-A2NL-01	20.2198	45.2477
								TCGA-D8-A1XF-01	35.0843	45.9411
								TCGA-AO-A0J7-01	25.4255	46.4726
								TCGA-A2-A0D4-01	24.478	47.1253
								TCGA-Z7-A8R6-01	23.4531	47.6362
								TCGA-AN-A0G0-01	27.1452	49.0696
								TCGA-AC-A7VB-01	33.9967	50.0923
								TCGA-AR-A2LR-01	40.7767	51.4869
								TCGA-D8-A143-01	18.4914	51.6537
								TCGA-EW-A1PD-01	39.632	51.6798
								TCGA-OL-A5D7-01	13.6619	51.7116
								TCGA-A8-A079-01	20.5673	51.8961
								TCGA-D8-A1XK-01	22.9503	52.9628
								TCGA-AR-A0TU-01	17.7019	56.5117
								TCGA-D8-A27F-01	33.9498	59.5855
								TCGA-AO-A03L-01	32.2029	59.8146
								TCGA-A1-A0SK-01	33.4694	64.8927
								TCGA-A1-A0SO-01	24.3135	65.1163
								TCGA-E2-A15A-01	37.8198	65.6633
								TCGA-BH-A18U-01	36.807	72.6274
								TCGA-AN-A04D-01	24.4292	79.0484
								TCGA-EW-A6SA-01	25.5662	83.9627
								TCGA-B6-A0RL-01	30.6482	84.9991
								TCGA-E2-A1L7-01	23.3829	95.2852

## Sheet: Fig.S1B
Term	ES	NES	pvalue	FDR	FWER
MONOCARBOXYLIC_ACID_METABOLIC_PROCESS	0.5565	2.2509	0	0	0
ENDOPLASMIC_RETICULUM_ORGANIZATION	0.7527	2.2536	0	0	0
CELLULAR_RESPONSE_TO_PEPTIDE	0.633	2.2547	0	0	0
RESPONSE_TO_PEPTIDE_HORMONE	0.6259	2.2594	0	0	0
NEGATIVE_REGULATION_OF_CELLULAR_AMIDE_METABOLIC_PROCESS	0.6552	2.27	0	0	0
LIPID_BIOSYNTHETIC_PROCESS	0.5843	2.2715	0	0	0
CELLULAR_RESPONSE_TO_INSULIN_STIMULUS	0.6805	2.2728	0	0	0
CELLULAR_RESPONSE_TO_HORMONE_STIMULUS	0.638	2.2751	0	0	0
SMALL_MOLECULE_METABOLIC_PROCESS	0.5699	2.2786	0	0	0
CELLULAR_LIPID_METABOLIC_PROCESS	0.5732	2.2799	0	0	0
SMALL_MOLECULE_BIOSYNTHETIC_PROCESS	0.5565	2.2805	0	0	0
RESPONSE_TO_STARVATION	0.6733	2.281	0	0	0
INTRACELLULAR_RECEPTOR_SIGNALING_PATHWAY	0.6877	2.2871	0	0	0
CELLULAR_RESPONSE_TO_PEPTIDE_HORMONE_STIMULUS	0.6528	2.2881	0	0	0
POSTTRANSCRIPTIONAL_REGULATION_OF_GENE_EXPRESSION	0.5965	2.2908	0	0	0
ORGANIC_ACID_METABOLIC_PROCESS	0.5713	2.2916	0	0	0
GLUCOSE_METABOLIC_PROCESS	0.6182	2.2954	0	0	0
RESPONSE_TO_INSULIN	0.665	2.2956	0	0	0
REGULATION_OF_ANION_TRANSMEMBRANE_TRANSPORT	0.6654	2.2961	0	0	0
REGULATION_OF_LIPID_METABOLIC_PROCESS	0.5997	2.3012	0	0	0
CELLULAR_CARBOHYDRATE_METABOLIC_PROCESS	0.6204	2.3019	0	0	0
MONOSACCHARIDE_METABOLIC_PROCESS	0.6148	2.3029	0	0	0
LIPID_METABOLIC_PROCESS	0.5719	2.3081	0	0	0
REGULATION_OF_GLUCOSE_TRANSMEMBRANE_TRANSPORT	0.7034	2.3089	0	0	0
LIPID_MODIFICATION	0.6154	2.3183	0	0	0
REGULATION_OF_GLUCOSE_IMPORT	0.7427	2.3197	0	0	0
GENE_SILENCING	0.514	2.3249	0	0	0
POSITIVE_REGULATION_OF_GLUCOSE_IMPORT	0.802	2.3604	0	0	0
POSITIVE_REGULATION_OF_GLUCOSE_TRANSMEMBRANE_TRANSPORT	0.7805	2.4048	0	0	0
POSITIVE_REGULATION_OF_ANION_TRANSMEMBRANE_TRANSPORT	0.7364	2.4256	0	0	0
REGULATION_OF_TRANSLATION_NCRNA_MEDIATED	0.5654	2.1759	0	0.0001	0.003
VESICLE_LOCALIZATION	0.7051	2.1759	0	0.0001	0.003
NUCLEOSIDE_DIPHOSPHATE_METABOLIC_PROCESS	0.6628	2.1785	0	0.0001	0.003
RESPONSE_TO_ENDOGENOUS_STIMULUS	0.6003	2.1785	0	0.0001	0.003
NUCLEOBASE_CONTAINING_SMALL_MOLECULE_METABOLIC_PROCESS	0.5824	2.1797	0	0.0001	0.003
SULFUR_COMPOUND_BIOSYNTHETIC_PROCESS	0.599	2.1813	0	0.0001	0.003
STEROID_METABOLIC_PROCESS	0.5535	2.182	0	0.0001	0.003
PHOSPHOLIPID_METABOLIC_PROCESS	0.6188	2.1827	0	0.0001	0.003
ORGANIC_ACID_BIOSYNTHETIC_PROCESS	0.5358	2.1838	0	0.0001	0.003
LIPID_LOCALIZATION	0.5488	2.1848	0	0.0001	0.003
CELLULAR_RESPONSE_TO_STEROID_HORMONE_STIMULUS	0.649	2.1862	0	0.0001	0.003
REGULATION_OF_INSULIN_RECEPTOR_SIGNALING_PATHWAY	0.6975	2.1898	0	0.0001	0.002
RESPONSE_TO_NITROGEN_COMPOUND	0.5984	2.1912	0	0.0001	0.002
RESPONSE_TO_EXTRACELLULAR_STIMULUS	0.5777	2.1924	0	0.0001	0.002
VACUOLAR_TRANSPORT	0.7443	2.1928	0	0.0001	0.002
RESPONSE_TO_INORGANIC_SUBSTANCE	0.5698	2.1929	0	0.0001	0.002
REGULATION_OF_MUSCLE_ADAPTATION	0.6499	2.1933	0	0.0001	0.002
POSITIVE_REGULATION_OF_AUTOPHAGY	0.7279	2.1939	0	0.0001	0.002
REGULATION_OF_CIRCADIAN_RHYTHM	0.6946	2.1948	0	0.0001	0.002
REGULATION_OF_CARBOHYDRATE_BIOSYNTHETIC_PROCESS	0.6412	2.1949	0	0.0001	0.002
GOLGI_ORGANIZATION	0.7491	2.196	0	0.0001	0.002
RESPONSE_TO_OSMOTIC_STRESS	0.6588	2.2005	0	0.0001	0.002
POSITIVE_REGULATION_OF_CARBOHYDRATE_METABOLIC_PROCESS	0.6393	2.2011	0	0.0001	0.002
ENDOPLASMIC_RETICULUM_TO_GOLGI_VESICLE_MEDIATED_TRANSPORT	0.7252	2.2025	0	0.0001	0.002
ALCOHOL_METABOLIC_PROCESS	0.5573	2.2042	0	0.0001	0.002
REGULATION_OF_LIPID_BIOSYNTHETIC_PROCESS	0.5663	2.2048	0	0.0001	0.002
POSITIVE_REGULATION_OF_GLYCOLYTIC_PROCESS	0.7458	2.2054	0	0.0001	0.002
REGULATION_OF_SPROUTING_ANGIOGENESIS	0.6291	2.2074	0	0.0001	0.002
LYSOSOMAL_TRANSPORT	0.7688	2.2076	0	0.0001	0.002
REGULATION_OF_GLUCOSE_METABOLIC_PROCESS	0.6291	2.2096	0	0.0001	0.002
REGULATION_OF_NUCLEOTIDE_METABOLIC_PROCESS	0.6763	2.2107	0	0.0001	0.002
ENDOMEMBRANE_SYSTEM_ORGANIZATION	0.6893	2.2126	0	0.0001	0.002
REGULATION_OF_SMALL_MOLECULE_METABOLIC_PROCESS	0.5974	2.2131	0	0.0001	0.002
HORMONE_MEDIATED_SIGNALING_PATHWAY	0.671	2.2138	0	0.0001	0.002
REGULATION_OF_RESPONSE_TO_REACTIVE_OXYGEN_SPECIES	0.7408	2.2179	0	0.0001	0.002
GLYCEROLIPID_METABOLIC_PROCESS	0.6011	2.2186	0	0.0001	0.002
RESPONSE_TO_HORMONE	0.6103	2.2322	0	0.0001	0.001
CELLULAR_RESPONSE_TO_ALCOHOL	0.6237	2.0606	0	0.0002	0.033
GLYCOPROTEIN_BIOSYNTHETIC_PROCESS	0.6075	2.0606	0	0.0002	0.033
REGULATION_OF_NITRIC_OXIDE_SYNTHASE_ACTIVITY	0.6273	2.061	0	0.0002	0.033
POST_EMBRYONIC_DEVELOPMENT	0.6714	2.0611	0	0.0002	0.033
AMYLOID_BETA_METABOLIC_PROCESS	0.6438	2.0612	0	0.0002	0.033
PROTEIN_PROCESSING	0.5569	2.0642	0	0.0002	0.031
NEGATIVE_REGULATION_OF_CELLULAR_PROTEIN_LOCALIZATION	0.6694	2.0644	0	0.0002	0.031
CELL_CELL_ADHESION_MEDIATED_BY_CADHERIN	0.7336	2.0646	0	0.0002	0.031
CELL_PROJECTION_ORGANIZATION	0.6236	2.0651	0	0.0002	0.03
CELL_MIGRATION_INVOLVED_IN_SPROUTING_ANGIOGENESIS	0.5999	2.0652	0	0.0002	0.03
CELLULAR_MACROMOLECULE_CATABOLIC_PROCESS	0.6677	2.0652	0	0.0002	0.03
POSITIVE_REGULATION_OF_GLYCOPROTEIN_METABOLIC_PROCESS	0.7751	2.0655	0	0.0002	0.03
REGULATION_OF_ERBB_SIGNALING_PATHWAY	0.6903	2.071	0	0.0002	0.028
NEGATIVE_REGULATION_OF_ORGAN_GROWTH	0.6815	2.0712	0	0.0002	0.028
REGULATION_OF_MULTICELLULAR_ORGANISMAL_DEVELOPMENT	0.5738	2.0717	0	0.0002	0.027
PANCREAS_DEVELOPMENT	0.6579	2.0718	0	0.0002	0.026
STRESS_ACTIVATED_PROTEIN_KINASE_SIGNALING_CASCADE	0.6428	2.0725	0	0.0002	0.025
ERAD_PATHWAY	0.7203	2.0725	0	0.0002	0.025
PROTEIN_MODIFICATION_BY_SMALL_PROTEIN_REMOVAL	0.7198	2.073	0	0.0002	0.024
REGULATION_OF_BODY_FLUID_LEVELS	0.5615	2.073	0	0.0002	0.024
REGULATION_OF_INTRACELLULAR_TRANSPORT	0.6656	2.0731	0	0.0002	0.024
ESTABLISHMENT_OF_PROTEIN_LOCALIZATION	0.6437	2.0731	0	0.0002	0.024
TRANSFORMING_GROWTH_FACTOR_BETA_RECEPTOR_SIGNALING_PATHWAY	0.646	2.0737	0	0.0002	0.024
REGULATION_OF_CELLULAR_KETONE_METABOLIC_PROCESS	0.5684	2.0747	0	0.0002	0.023
REGULATION_OF_MITOCHONDRIAL_FISSION	0.7307	2.0748	0	0.0002	0.023
RESPONSE_TO_AMINO_ACID_STARVATION	0.7407	2.0756	0	0.0002	0.023
CYTOSKELETON_ORGANIZATION	0.6309	2.0756	0	0.0002	0.023
REGULATION_OF_PHOSPHOPROTEIN_PHOSPHATASE_ACTIVITY	0.6637	2.0757	0	0.0002	0.023
MUSCLE_CELL_DIFFERENTIATION	0.5947	2.0757	0	0.0002	0.023
TOR_SIGNALING	0.702	2.0766	0	0.0002	0.023
REGULATION_OF_CELL_DIFFERENTIATION	0.5818	2.0767	0	0.0002	0.023
REGULATION_OF_INTRACELLULAR_STEROID_HORMONE_RECEPTOR_SIGNALING_PATHWAY	0.7223	2.0769	0	0.0002	0.023
NEGATIVE_REGULATION_OF_GENE_EXPRESSION	0.5452	2.0769	0	0.0002	0.023
REGULATION_OF_PROTEIN_PHOSPHORYLATION	0.5995	2.077	0	0.0002	0.023
REGULATION_OF_PHOSPHATIDYLINOSITOL_3_KINASE_SIGNALING	0.6342	2.0771	0	0.0002	0.023
POSITIVE_REGULATION_OF_PROTEIN_BINDING	0.6776	2.0772	0	0.0002	0.023
REGULATION_OF_ENDOCYTOSIS	0.6362	2.0773	0	0.0002	0.023
RESPONSE_TO_DRUG	0.5445	2.0774	0	0.0002	0.023
POSITIVE_REGULATION_OF_TRANSPORT	0.5693	2.0777	0	0.0002	0.023
IN_UTERO_EMBRYONIC_DEVELOPMENT	0.6391	2.0777	0	0.0002	0.023
NUCLEAR_TRANSCRIBED_MRNA_POLY_A_TAIL_SHORTENING	0.7862	2.0781	0	0.0002	0.023
REGULATION_OF_RESPONSE_TO_STRESS	0.6014	2.0784	0	0.0002	0.023
MACROMOLECULE_CATABOLIC_PROCESS	0.6527	2.0785	0	0.0002	0.023
CELL_GROWTH	0.6076	2.0786	0	0.0002	0.023
LIPID_STORAGE	0.5969	2.0789	0	0.0002	0.023
GLUCAN_BIOSYNTHETIC_PROCESS	0.6604	2.079	0	0.0002	0.023
CYTOSOLIC_TRANSPORT	0.7348	2.0792	0	0.0002	0.023
PROTEIN_TARGETING_TO_VACUOLE	0.8163	2.0792	0	0.0002	0.023
DEVELOPMENTAL_CELL_GROWTH	0.6318	2.0793	0	0.0002	0.023
REGULATION_OF_PEPTIDE_SECRETION	0.551	2.0795	0	0.0002	0.023
POSITIVE_REGULATION_OF_CELLULAR_COMPONENT_ORGANIZATION	0.6329	2.0795	0	0.0002	0.023
REGULATION_OF_CYTOPLASMIC_TRANSLATION	0.7883	2.0795	0	0.0002	0.023
POSITIVE_REGULATION_OF_CATALYTIC_ACTIVITY	0.6091	2.0799	0	0.0002	0.023
VASCULAR_PROCESS_IN_CIRCULATORY_SYSTEM	0.5625	2.0801	0	0.0002	0.023
REGULATION_OF_ATP_METABOLIC_PROCESS	0.6588	2.0802	0	0.0002	0.023
ER_NUCLEUS_SIGNALING_PATHWAY	0.7161	2.0804	0	0.0002	0.023
POSITIVE_REGULATION_OF_HYDROLASE_ACTIVITY	0.6162	2.0806	0	0.0002	0.023
RESPONSE_TO_WOUNDING	0.5792	2.0807	0	0.0002	0.023
POSITIVE_REGULATION_OF_DNA_BINDING_TRANSCRIPTION_FACTOR_ACTIVITY	0.6259	2.0809	0	0.0002	0.023
NEGATIVE_REGULATION_OF_CELL_DIFFERENTIATION	0.5748	2.081	0	0.0002	0.023
RESPONSE_TO_ALCOHOL	0.5501	2.0814	0	0.0002	0.023
RESPONSE_TO_REACTIVE_OXYGEN_SPECIES	0.5849	2.0823	0	0.0002	0.023
REGULATION_OF_GLYCOPROTEIN_METABOLIC_PROCESS	0.6484	2.0823	0	0.0002	0.023
REGULATION_OF_DNA_BINDING_TRANSCRIPTION_FACTOR_ACTIVITY	0.612	2.0825	0	0.0002	0.023
ORGANIC_ANION_TRANSPORT	0.5183	2.0827	0	0.0002	0.023
NEGATIVE_REGULATION_OF_CELL_CYCLE_G1_S_PHASE_TRANSITION	0.6744	2.0828	0	0.0002	0.023
POSITIVE_REGULATION_OF_MRNA_CATABOLIC_PROCESS	0.7642	2.0829	0	0.0002	0.023
ASTROCYTE_DIFFERENTIATION	0.6218	2.0831	0	0.0002	0.023
POSITIVE_REGULATION_OF_ION_TRANSPORT	0.5687	2.0833	0	0.0002	0.023
REGULATION_OF_CELLULAR_COMPONENT_BIOGENESIS	0.6388	2.0833	0	0.0002	0.023
NEGATIVE_REGULATION_OF_I_KAPPAB_KINASE_NF_KAPPAB_SIGNALING	0.7167	2.0836	0	0.0002	0.023
NEGATIVE_REGULATION_OF_EXTRINSIC_APOPTOTIC_SIGNALING_PATHWAY	0.654	2.0839	0	0.0002	0.023
UBIQUITIN_DEPENDENT_ERAD_PATHWAY	0.7316	2.084	0	0.0002	0.023
RESPONSE_TO_TRANSFORMING_GROWTH_FACTOR_BETA	0.6399	2.0842	0	0.0002	0.023
RESPONSE_TO_ENDOPLASMIC_RETICULUM_STRESS	0.6688	2.0846	0	0.0002	0.022
REGULATION_OF_MUSCLE_CELL_DIFFERENTIATION	0.6148	2.0847	0	0.0002	0.022
CELLULAR_RESPONSE_TO_REACTIVE_OXYGEN_SPECIES	0.6184	2.0847	0	0.0002	0.022
MUSCLE_CELL_APOPTOTIC_PROCESS	0.6305	2.0854	0	0.0002	0.022
POLYSACCHARIDE_BIOSYNTHETIC_PROCESS	0.6439	2.0866	0	0.0002	0.02
FATTY_ACID_METABOLIC_PROCESS	0.5393	2.0869	0	0.0002	0.02
PHOSPHATIDYLINOSITOL_METABOLIC_PROCESS	0.6621	2.0876	0	0.0002	0.019
TRANSMEMBRANE_RECEPTOR_PROTEIN_SERINE_THREONINE_KINASE_SIGNALING_PATHWAY	0.6111	2.0877	0	0.0002	0.019
REGULATION_OF_GENERATION_OF_PRECURSOR_METABOLITES_AND_ENERGY	0.6438	2.0878	0	0.0002	0.019
REGULATION_OF_GROWTH	0.5922	2.0882	0	0.0002	0.019
REGULATION_OF_PHOSPHATASE_ACTIVITY	0.6612	2.0886	0	0.0002	0.019
VACUOLE_ORGANIZATION	0.7009	2.0887	0	0.0002	0.019
NEGATIVE_REGULATION_OF_KINASE_ACTIVITY	0.6342	2.089	0	0.0002	0.018
MONOSACCHARIDE_BIOSYNTHETIC_PROCESS	0.5898	2.0895	0	0.0002	0.018
PEPTIDYL_AMINO_ACID_MODIFICATION	0.642	2.0896	0	0.0002	0.018
REGULATION_OF_CELL_DEATH	0.5826	2.0897	0	0.0002	0.018
NEGATIVE_REGULATION_OF_CELL_POPULATION_PROLIFERATION	0.5704	2.0898	0	0.0002	0.018
RESPONSE_TO_CARBOHYDRATE	0.5674	2.0898	0	0.0002	0.018
INOSITOL_LIPID_MEDIATED_SIGNALING	0.6254	2.0909	0	0.0002	0.018
REGULATION_OF_CELLULAR_RESPONSE_TO_GROWTH_FACTOR_STIMULUS	0.6115	2.0909	0	0.0002	0.018
JNK_CASCADE	0.6551	2.0913	0	0.0002	0.018
REGULATION_OF_CELLULAR_PROTEIN_LOCALIZATION	0.6654	2.0914	0	0.0002	0.018
CELLULAR_RESPONSE_TO_LIPID	0.575	2.0921	0	0.0002	0.018
POSITIVE_REGULATION_OF_PROTEIN_METABOLIC_PROCESS	0.6161	2.0922	0	0.0002	0.018
BLOOD_VESSEL_MORPHOGENESIS	0.5891	2.0923	0	0.0002	0.018
TEMPERATURE_HOMEOSTASIS	0.5881	2.0925	0	0.0002	0.018
PROTEIN_K63_LINKED_DEUBIQUITINATION	0.8141	2.0927	0	0.0002	0.018
ORGANIC_ACID_TRANSMEMBRANE_TRANSPORT	0.5614	2.0927	0	0.0002	0.018
POSITIVE_REGULATION_OF_GLUCOSE_METABOLIC_PROCESS	0.6608	2.0931	0	0.0002	0.018
MYELOID_CELL_HOMEOSTASIS	0.6617	2.0934	0	0.0002	0.018
REGULATION_OF_DEPHOSPHORYLATION	0.6648	2.0935	0	0.0002	0.018
NEGATIVE_REGULATION_OF_PROTEIN_SERINE_THREONINE_KINASE_ACTIVITY	0.6509	2.0935	0	0.0002	0.018
REGULATION_OF_ORGAN_GROWTH	0.6138	2.0937	0	0.0002	0.017
POSITIVE_REGULATION_OF_PROTEIN_MODIFICATION_PROCESS	0.612	2.0937	0	0.0002	0.017
CELLULAR_MACROMOLECULE_LOCALIZATION	0.6583	2.0942	0	0.0002	0.017
NUCLEOTIDE_BINDING_DOMAIN_LEUCINE_RICH_REPEAT_CONTAINING_RECEPTOR_SIGNALING_PATHWAY	0.7415	2.0942	0	0.0002	0.016
ENDOTHELIAL_CELL_MIGRATION	0.5869	2.0943	0	0.0002	0.016
REGULATION_OF_CELLULAR_LOCALIZATION	0.6378	2.0945	0	0.0002	0.016
NEGATIVE_REGULATION_OF_LOCOMOTION	0.5712	2.0949	0	0.0002	0.016
VIRAL_GENOME_REPLICATION	0.6797	2.0951	0	0.0002	0.016
PEPTIDE_SECRETION	0.5584	2.0952	0	0.0002	0.016
AMEBOIDAL_TYPE_CELL_MIGRATION	0.6049	2.0952	0	0.0002	0.016
NEGATIVE_REGULATION_OF_HYDROLASE_ACTIVITY	0.534	2.0954	0	0.0002	0.016
REGULATION_OF_PROTEIN_CATABOLIC_PROCESS	0.6592	2.0957	0	0.0002	0.016
PROTEIN_AUTOUBIQUITINATION	0.7514	2.0958	0	0.0002	0.016
ORGANIC_ACID_TRANSPORT	0.5173	2.0959	0	0.0002	0.016
POSITIVE_REGULATION_OF_POSTTRANSCRIPTIONAL_GENE_SILENCING	0.8033	2.096	0	0.0002	0.016
PROTEIN_LOCALIZATION_TO_CELL_PERIPHERY	0.6439	2.0965	0	0.0002	0.016
NEGATIVE_REGULATION_OF_COLD_INDUCED_THERMOGENESIS	0.697	2.0968	0	0.0002	0.016
POSITIVE_REGULATION_OF_GLUCONEOGENESIS	0.7868	2.097	0	0.0002	0.016
TISSUE_MIGRATION	0.6026	2.0971	0	0.0002	0.016
RESPONSE_TO_OXIDATIVE_STRESS	0.5749	2.0971	0	0.0002	0.016
CELLULAR_CARBOHYDRATE_CATABOLIC_PROCESS	0.6587	2.0974	0	0.0002	0.016
NEGATIVE_REGULATION_OF_TRANSCRIPTION_BY_RNA_POLYMERASE_II	0.6532	2.0975	0	0.0002	0.016
PROTEIN_LOCALIZATION_TO_LYSOSOME	0.7529	2.0977	0	0.0002	0.016
CELLULAR_TRANSITION_METAL_ION_HOMEOSTASIS	0.5899	2.0979	0	0.0002	0.016
ERYTHROCYTE_HOMEOSTASIS	0.6806	2.098	0	0.0002	0.016
REGULATION_OF_CELLULAR_COMPONENT_MOVEMENT	0.5859	2.0981	0	0.0002	0.016
EXTRINSIC_APOPTOTIC_SIGNALING_PATHWAY	0.64	2.0989	0	0.0002	0.016
MAINTENANCE_OF_CELL_NUMBER	0.6795	2.0993	0	0.0002	0.016
REGULATION_OF_CELL_CYCLE_G1_S_PHASE_TRANSITION	0.6611	2.0993	0	0.0002	0.016
REGULATION_OF_PROTEOLYSIS	0.5737	2.0994	0	0.0002	0.016
REGULATION_OF_CELLULAR_PROTEIN_CATABOLIC_PROCESS	0.6728	2.1	0	0.0002	0.016
VESICLE_CYTOSKELETAL_TRAFFICKING	0.711	2.1002	0	0.0002	0.016
COAGULATION	0.5836	2.1003	0	0.0002	0.016
MUSCLE_HYPERTROPHY	0.6261	2.1003	0	0.0002	0.016
VIRAL_LIFE_CYCLE	0.6494	2.1003	0	0.0002	0.016
PATTERN_RECOGNITION_RECEPTOR_SIGNALING_PATHWAY	0.6389	2.1008	0	0.0002	0.015
CELLULAR_RESPONSE_TO_GROWTH_HORMONE_STIMULUS	0.728	2.1014	0	0.0002	0.015
NEGATIVE_REGULATION_OF_DEVELOPMENTAL_PROCESS	0.5752	2.1016	0	0.0002	0.015
CARBOHYDRATE_DERIVATIVE_BIOSYNTHETIC_PROCESS	0.5932	2.1017	0	0.0002	0.015
NEURON_DEATH	0.6076	2.1019	0	0.0002	0.015
PROTEASOMAL_PROTEIN_CATABOLIC_PROCESS	0.6994	2.102	0	0.0002	0.015
REGULATION_OF_CELL_MORPHOGENESIS	0.6492	2.1026	0	0.0002	0.015
NEGATIVE_REGULATION_OF_CELL_DEATH	0.5865	2.1026	0	0.0002	0.015
CELL_DEATH_IN_RESPONSE_TO_OXIDATIVE_STRESS	0.6632	2.103	0	0.0002	0.015
REGULATION_OF_EPITHELIAL_CELL_APOPTOTIC_PROCESS	0.6081	2.103	0	0.0002	0.015
RIBONUCLEOTIDE_CATABOLIC_PROCESS	0.6532	2.1039	0	0.0002	0.015
CARBOXYLIC_ACID_TRANSPORT	0.53	2.1045	0	0.0002	0.015
POSITIVE_REGULATION_OF_NUCLEOBASE_CONTAINING_COMPOUND_METABOLIC_PROCESS	0.6499	2.1058	0	0.0002	0.014
CELL_MORPHOGENESIS	0.6279	2.1059	0	0.0002	0.014
REGULATION_OF_PEPTIDYL_SERINE_PHOSPHORYLATION	0.6314	2.1064	0	0.0002	0.014
PROTEIN_PHOSPHORYLATION	0.6154	2.1069	0	0.0002	0.014
PROTEIN_STABILIZATION	0.6708	2.107	0	0.0002	0.014
POSITIVE_REGULATION_OF_PROTEIN_CATABOLIC_PROCESS	0.6613	2.107	0	0.0002	0.014
NEGATIVE_REGULATION_OF_PROTEIN_MODIFICATION_PROCESS	0.6357	2.1073	0	0.0002	0.014
TRANSITION_METAL_ION_HOMEOSTASIS	0.5815	2.1078	0	0.0002	0.014
REGULATION_OF_PHOSPHORUS_METABOLIC_PROCESS	0.6085	2.1078	0	0.0002	0.014
RESPONSE_TO_GROWTH_HORMONE	0.6582	2.1089	0	0.0002	0.013
PROTEIN_LOCALIZATION_TO_PLASMA_MEMBRANE	0.6523	2.109	0	0.0002	0.013
REGULATION_OF_CELLULAR_RESPONSE_TO_STRESS	0.6583	2.1102	0	0.0002	0.013
REGULATION_OF_RESPONSE_TO_ENDOPLASMIC_RETICULUM_STRESS	0.6988	2.1106	0	0.0002	0.013
RESPONSE_TO_LEAD_ION	0.7696	2.1108	0	0.0002	0.013
TUBE_DEVELOPMENT	0.5885	2.1111	0	0.0002	0.013
RESPONSE_TO_LIPID	0.5602	2.1111	0	0.0002	0.013
CELLULAR_AMINO_ACID_METABOLIC_PROCESS	0.5857	2.1113	0	0.0002	0.013
ACTIVATION_OF_GTPASE_ACTIVITY	0.6753	2.1114	0	0.0002	0.013
POSITIVE_REGULATION_OF_TRANSCRIPTION_BY_RNA_POLYMERASE_II	0.6404	2.1114	0	0.0002	0.013
REGULATION_OF_DENDRITE_MORPHOGENESIS	0.6977	2.1114	0	0.0002	0.013
VASCULATURE_DEVELOPMENT	0.6	2.1117	0	0.0002	0.013
REGULATION_OF_ANATOMICAL_STRUCTURE_MORPHOGENESIS	0.6019	2.1128	0	0.0002	0.013
POSITIVE_REGULATION_OF_MOLECULAR_FUNCTION	0.6145	2.113	0	0.0002	0.013
POSITIVE_REGULATION_OF_MACROAUTOPHAGY	0.7543	2.113	0	0.0002	0.013
GROWTH	0.6067	2.1134	0	0.0002	0.013
PHOSPHATIDYLINOSITOL_3_KINASE_SIGNALING	0.6313	2.1135	0	0.0002	0.013
POSITIVE_REGULATION_OF_BIOSYNTHETIC_PROCESS	0.6403	2.114	0	0.0002	0.013
NEGATIVE_REGULATION_OF_PHOSPHORUS_METABOLIC_PROCESS	0.6237	2.1142	0	0.0002	0.013
HEART_GROWTH	0.6292	2.1143	0	0.0002	0.013
EPIDERMAL_GROWTH_FACTOR_RECEPTOR_SIGNALING_PATHWAY	0.6995	2.1144	0	0.0002	0.013
RESPONSE_TO_ACID_CHEMICAL	0.6205	2.1144	0	0.0002	0.013
REGULATION_OF_PATTERN_RECOGNITION_RECEPTOR_SIGNALING_PATHWAY	0.646	2.1149	0	0.0002	0.013
NEGATIVE_REGULATION_OF_NUCLEOBASE_CONTAINING_COMPOUND_METABOLIC_PROCESS	0.6504	2.1156	0	0.0002	0.013
WOUND_HEALING	0.5873	2.1159	0	0.0002	0.013
CELLULAR_RESPONSE_TO_ORGANIC_CYCLIC_COMPOUND	0.5898	2.1159	0	0.0002	0.013
REGULATION_OF_ENDOTHELIAL_CELL_MIGRATION	0.5859	2.1163	0	0.0002	0.013
GLYCOSYLATION	0.6323	2.1165	0	0.0002	0.013
PROTEIN_PHOSPHOPANTETHEINYLATION	0.6733	2.1168	0	0.0002	0.013
ORGANOPHOSPHATE_CATABOLIC_PROCESS	0.5825	2.1171	0	0.0002	0.013
REGULATION_OF_PROTEIN_MODIFICATION_PROCESS	0.6242	2.1171	0	0.0002	0.013
ALCOHOL_BIOSYNTHETIC_PROCESS	0.5893	2.1173	0	0.0002	0.013
RESPONSE_TO_STEROID_HORMONE	0.5898	2.1174	0	0.0002	0.013
NEGATIVE_REGULATION_OF_RESPONSE_TO_OXIDATIVE_STRESS	0.7221	2.1175	0	0.0002	0.013
STEROID_BIOSYNTHETIC_PROCESS	0.5605	2.1179	0	0.0002	0.012
RHYTHMIC_PROCESS	0.6224	2.1179	0	0.0002	0.012
TRANSMEMBRANE_RECEPTOR_PROTEIN_TYROSINE_KINASE_SIGNALING_PATHWAY	0.6153	2.1181	0	0.0002	0.012
POSITIVE_REGULATION_OF_CELLULAR_RESPONSE_TO_INSULIN_STIMULUS	0.7606	2.1182	0	0.0002	0.012
PROTEIN_MODIFICATION_BY_SMALL_PROTEIN_CONJUGATION	0.689	2.1188	0	0.0002	0.012
TUBE_MORPHOGENESIS	0.5931	2.1191	0	0.0002	0.012
HEART_DEVELOPMENT	0.6209	2.1195	0	0.0002	0.012
MULTICELLULAR_ORGANISMAL_HOMEOSTASIS	0.5774	2.1196	0	0.0002	0.012
GLAND_DEVELOPMENT	0.584	2.1199	0	0.0002	0.012
POSITIVE_REGULATION_OF_CELL_SUBSTRATE_JUNCTION_ORGANIZATION	0.7807	2.1204	0	0.0002	0.012
GLYCEROLIPID_BIOSYNTHETIC_PROCESS	0.6141	2.1204	0	0.0002	0.012
REGULATION_OF_HORMONE_LEVELS	0.5132	2.1211	0	0.0002	0.012
PROTEIN_POLYUBIQUITINATION	0.7124	2.1221	0	0.0002	0.012
ALPHA_AMINO_ACID_BIOSYNTHETIC_PROCESS	0.6444	2.1222	0	0.0002	0.012
REGULATION_OF_OXIDATIVE_STRESS_INDUCED_CELL_DEATH	0.6785	2.1227	0	0.0002	0.011
POSITIVE_REGULATION_OF_TRANSMEMBRANE_TRANSPORT	0.5723	2.1227	0	0.0002	0.011
MODIFICATION_DEPENDENT_MACROMOLECULE_CATABOLIC_PROCESS	0.7074	2.123	0	0.0002	0.011
PROCESS_UTILIZING_AUTOPHAGIC_MECHANISM	0.6841	2.1233	0	0.0002	0.011
VESICLE_TARGETING_TO_FROM_OR_WITHIN_GOLGI	0.7568	2.1233	0	0.0002	0.011
NUCLEOSIDE_PHOSPHATE_CATABOLIC_PROCESS	0.6143	2.1234	0	0.0002	0.011
VESICLE_TARGETING	0.7557	2.1235	0	0.0002	0.011
PEPTIDYL_SERINE_MODIFICATION	0.656	2.1241	0	0.0002	0.011
CELLULAR_RESPONSE_TO_INORGANIC_SUBSTANCE	0.5839	2.1248	0	0.0002	0.011
ACTIVATION_OF_PROTEIN_KINASE_ACTIVITY	0.6228	2.125	0	0.0002	0.011
REGULATION_OF_PROTEIN_STABILITY	0.664	2.125	0	0.0002	0.011
REGULATION_OF_DEVELOPMENTAL_GROWTH	0.6048	2.1253	0	0.0002	0.011
RESPONSE_TO_GROWTH_FACTOR	0.6103	2.1254	0	0.0002	0.011
NEGATIVE_REGULATION_OF_MOLECULAR_FUNCTION	0.5705	2.1255	0	0.0002	0.011
CIRCADIAN_REGULATION_OF_GENE_EXPRESSION	0.6997	2.126	0	0.0002	0.011
POSITIVE_REGULATION_OF_CELL_MORPHOGENESIS_INVOLVED_IN_DIFFERENTIATION	0.6841	2.1265	0	0.0002	0.01
ERBB_SIGNALING_PATHWAY	0.6895	2.127	0	0.0002	0.01
NEGATIVE_REGULATION_OF_RESPONSE_TO_STIMULUS	0.5889	2.1275	0	0.0002	0.01
CHEMICAL_HOMEOSTASIS	0.5428	2.1275	0	0.0002	0.01
POSITIVE_REGULATION_OF_RESPONSE_TO_ENDOPLASMIC_RETICULUM_STRESS	0.7635	2.1278	0	0.0002	0.01
BROWN_FAT_CELL_DIFFERENTIATION	0.6579	2.1284	0	0.0002	0.01
CELL_SUBSTRATE_JUNCTION_ORGANIZATION	0.7155	2.1285	0	0.0002	0.01
PROTEIN_MODIFICATION_BY_SMALL_PROTEIN_CONJUGATION_OR_REMOVAL	0.6968	2.1293	0	0.0002	0.01
NUCLEOTIDE_PHOSPHORYLATION	0.6608	2.1297	0	0.0002	0.01
NEGATIVE_REGULATION_OF_PHOSPHORYLATION	0.6281	2.1298	0	0.0002	0.01
ORGAN_GROWTH	0.6157	2.1309	0	0.0002	0.01
CELLULAR_RESPONSE_TO_CHEMICAL_STRESS	0.6175	2.1316	0	0.0002	0.01
REGULATION_OF_INTRACELLULAR_SIGNAL_TRANSDUCTION	0.6175	2.1317	0	0.0002	0.01
ANION_TRANSMEMBRANE_TRANSPORT	0.5581	2.1326	0	0.0002	0.01
POSITIVE_REGULATION_OF_MUSCLE_CELL_DIFFERENTIATION	0.624	2.1328	0	0.0002	0.01
POSITIVE_REGULATION_OF_NUCLEOTIDE_METABOLIC_PROCESS	0.6608	2.133	0	0.0002	0.01
NEGATIVE_REGULATION_OF_CELLULAR_CATABOLIC_PROCESS	0.6669	2.134	0	0.0002	0.01
REGULATION_OF_EPITHELIAL_CELL_MIGRATION	0.604	2.1358	0	0.0002	0.01
CARBOHYDRATE_BIOSYNTHETIC_PROCESS	0.5775	2.1359	0	0.0002	0.01
NEGATIVE_REGULATION_OF_SIGNALING	0.5955	2.136	0	0.0002	0.01
PROTEIN_K48_LINKED_DEUBIQUITINATION	0.8262	2.136	0	0.0002	0.01
CIRCULATORY_SYSTEM_DEVELOPMENT	0.5992	2.1362	0	0.0002	0.01
HOMEOSTATIC_PROCESS	0.5745	2.1363	0	0.0002	0.01
GLYCEROPHOSPHOLIPID_METABOLIC_PROCESS	0.6224	2.1374	0	0.0002	0.01
DEVELOPMENTAL_GROWTH	0.6178	2.1374	0	0.0002	0.01
PROTEIN_DEPHOSPHORYLATION	0.6702	2.1379	0	0.0002	0.01
REGULATION_OF_HYDROLASE_ACTIVITY	0.6002	2.1384	0	0.0002	0.01
REGULATION_OF_ENDOTHELIAL_CELL_DIFFERENTIATION	0.6531	2.1384	0	0.0002	0.01
NEGATIVE_REGULATION_OF_CATALYTIC_ACTIVITY	0.5697	2.139	0	0.0002	0.01
STEROID_HORMONE_MEDIATED_SIGNALING_PATHWAY	0.6949	2.139	0	0.0002	0.01
NEGATIVE_REGULATION_OF_CATABOLIC_PROCESS	0.6446	2.1391	0	0.0002	0.01
CELLULAR_RESPONSE_TO_KETONE	0.6311	2.1391	0	0.0002	0.01
GOLGI_VESICLE_TRANSPORT	0.7153	2.1392	0	0.0002	0.01
CELLULAR_RESPONSE_TO_OXYGEN_CONTAINING_COMPOUND	0.5825	2.1397	0	0.0002	0.01
POSITIVE_REGULATION_OF_MUSCLE_HYPERTROPHY	0.7049	2.1399	0	0.0002	0.01
INTRACELLULAR_STEROID_HORMONE_RECEPTOR_SIGNALING_PATHWAY	0.7159	2.1402	0	0.0002	0.01
REGULATION_OF_PROTEIN_LOCALIZATION	0.6368	2.1405	0	0.0002	0.01
PHOSPHOLIPID_BIOSYNTHETIC_PROCESS	0.6465	2.1414	0	0.0002	0.01
RESPONSE_TO_ORGANIC_CYCLIC_COMPOUND	0.5694	2.1414	0	0.0002	0.01
AXIS_SPECIFICATION	0.6719	2.1415	0	0.0002	0.01
POLYSACCHARIDE_METABOLIC_PROCESS	0.6275	2.1417	0	0.0002	0.01
POLYOL_METABOLIC_PROCESS	0.6049	2.1417	0	0.0002	0.01
PROTEIN_CATABOLIC_PROCESS	0.6787	2.1421	0	0.0002	0.01
VESICLE_ORGANIZATION	0.6819	2.1421	0	0.0002	0.01
COPII_COATED_VESICLE_BUDDING	0.7442	2.1421	0	0.0002	0.01
MUSCLE_ADAPTATION	0.6228	2.1422	0	0.0002	0.01
LIPID_CATABOLIC_PROCESS	0.547	2.1427	0	0.0002	0.01
CELLULAR_PROTEIN_CATABOLIC_PROCESS	0.6953	2.1432	0	0.0002	0.01
NEGATIVE_REGULATION_OF_BIOSYNTHETIC_PROCESS	0.641	2.1434	0	0.0002	0.01
POST_GOLGI_VESICLE_MEDIATED_TRANSPORT	0.7662	2.1438	0	0.0002	0.01
CELLULAR_AMINO_ACID_BIOSYNTHETIC_PROCESS	0.6304	2.1439	0	0.0002	0.01
EPITHELIAL_CELL_DEVELOPMENT	0.6319	2.1443	0	0.0002	0.01
POSITIVE_REGULATION_OF_DEVELOPMENTAL_GROWTH	0.6249	2.1445	0	0.0002	0.01
REGULATION_OF_AUTOPHAGY	0.688	2.1449	0	0.0002	0.01
POSITIVE_REGULATION_OF_ANION_TRANSPORT	0.5951	2.1449	0	0.0002	0.01
CELLULAR_RESPONSE_TO_EXTERNAL_STIMULUS	0.6369	2.1452	0	0.0002	0.01
REGULATION_OF_STEROID_METABOLIC_PROCESS	0.5819	2.1463	0	0.0002	0.01
SULFUR_COMPOUND_METABOLIC_PROCESS	0.5589	2.1468	0	0.0002	0.01
MULTICELLULAR_ORGANISM_GROWTH	0.6595	2.1471	0	0.0002	0.01
REGULATION_OF_PEPTIDE_TRANSPORT	0.6106	2.1473	0	0.0002	0.01
RESPONSE_TO_OXYGEN_CONTAINING_COMPOUND	0.5679	2.1478	0	0.0002	0.01
ENZYME_LINKED_RECEPTOR_PROTEIN_SIGNALING_PATHWAY	0.6113	2.148	0	0.0002	0.01
CELL_DEATH_IN_RESPONSE_TO_HYDROGEN_PEROXIDE	0.7422	2.1484	0	0.0002	0.009
CARBOHYDRATE_HOMEOSTASIS	0.5775	2.1486	0	0.0002	0.009
DEPHOSPHORYLATION	0.6561	2.1498	0	0.0002	0.009
REGULATION_OF_STEROID_BIOSYNTHETIC_PROCESS	0.621	2.1501	0	0.0002	0.009
REGULATION_OF_CATABOLIC_PROCESS	0.6668	2.1504	0	0.0002	0.009
POSITIVE_REGULATION_OF_GROWTH	0.6153	2.151	0	0.0002	0.007
EPITHELIAL_CELL_APOPTOTIC_PROCESS	0.6255	2.1511	0	0.0002	0.007
REGULATION_OF_CARBOHYDRATE_CATABOLIC_PROCESS	0.713	2.152	0	0.0002	0.007
POSITIVE_REGULATION_OF_GTPASE_ACTIVITY	0.6654	2.1528	0	0.0002	0.007
POSITIVE_REGULATION_OF_ATP_METABOLIC_PROCESS	0.6655	2.154	0	0.0002	0.007
DEMETHYLATION	0.6982	2.1547	0	0.0002	0.007
CELLULAR_GLUCAN_METABOLIC_PROCESS	0.6496	2.1549	0	0.0002	0.007
CIRCADIAN_RHYTHM	0.6374	2.1549	0	0.0002	0.007
CELLULAR_RESPONSE_TO_NITROGEN_COMPOUND	0.6054	2.1552	0	0.0002	0.007
CELLULAR_LIPID_CATABOLIC_PROCESS	0.5818	2.1559	0	0.0002	0.007
CYTOPLASMIC_PATTERN_RECOGNITION_RECEPTOR_SIGNALING_PATHWAY	0.7119	2.1563	0	0.0002	0.007
REGULATION_OF_GTPASE_ACTIVITY	0.6623	2.1576	0	0.0002	0.007
PROTEOLYSIS	0.6142	2.1598	0	0.0002	0.007
NEGATIVE_REGULATION_OF_INTRACELLULAR_SIGNAL_TRANSDUCTION	0.6261	2.1602	0	0.0002	0.007
ADAPTIVE_THERMOGENESIS	0.6137	2.1603	0	0.0002	0.007
RESPONSE_TO_METAL_ION	0.5556	2.1604	0	0.0002	0.007
REGULATION_OF_CELLULAR_AMIDE_METABOLIC_PROCESS	0.6643	2.1625	0	0.0002	0.006
FAT_CELL_DIFFERENTIATION	0.6105	2.1629	0	0.0002	0.006
CARBOHYDRATE_DERIVATIVE_METABOLIC_PROCESS	0.5881	2.1634	0	0.0002	0.006
CELLULAR_RESPONSE_TO_EXTRACELLULAR_STIMULUS	0.6396	2.1645	0	0.0002	0.006
REGULATION_OF_ANION_TRANSPORT	0.5828	2.1653	0	0.0002	0.006
REGULATION_OF_EMBRYONIC_DEVELOPMENT	0.7225	2.1659	0	0.0002	0.005
REGULATION_OF_RESPONSE_TO_OXIDATIVE_STRESS	0.6569	2.1662	0	0.0002	0.005
REGULATION_OF_FATTY_ACID_METABOLIC_PROCESS	0.5789	2.1687	0	0.0002	0.005
REGULATION_OF_CELLULAR_CARBOHYDRATE_METABOLIC_PROCESS	0.6025	2.169	0	0.0002	0.005
ORGANIC_HYDROXY_COMPOUND_BIOSYNTHETIC_PROCESS	0.5613	2.169	0	0.0002	0.005
PROTEIN_LOCALIZATION_TO_VACUOLE	0.7631	2.17	0	0.0002	0.005
ENERGY_RESERVE_METABOLIC_PROCESS	0.6368	2.1722	0	0.0002	0.005
REGULATION_OF_CELLULAR_CATABOLIC_PROCESS	0.6736	2.1723	0	0.0002	0.005
PURINE_CONTAINING_COMPOUND_METABOLIC_PROCESS	0.5834	2.1726	0	0.0002	0.005
NEGATIVE_REGULATION_OF_PROTEIN_METABOLIC_PROCESS	0.6056	2.1736	0	0.0002	0.005
INSULIN_RECEPTOR_SIGNALING_PATHWAY	0.6818	2.1738	0	0.0002	0.005
ORGANOPHOSPHATE_BIOSYNTHETIC_PROCESS	0.5955	2.1746	0	0.0002	0.004
ESTABLISHMENT_OF_PROTEIN_LOCALIZATION_TO_VACUOLE	0.7944	2.175	0	0.0002	0.004
NEGATIVE_REGULATION_OF_EPITHELIAL_CELL_APOPTOTIC_PROCESS	0.6732	2.2208	0	0.0002	0.002
RESPONSE_TO_PEPTIDE	0.6117	2.2218	0	0.0002	0.002
NEGATIVE_REGULATION_OF_RESPONSE_TO_REACTIVE_OXYGEN_SPECIES	0.8034	2.2226	0	0.0002	0.002
HEPATICOBILIARY_SYSTEM_DEVELOPMENT	0.6405	2.2229	0	0.0002	0.002
REGULATION_OF_CELLULAR_RESPONSE_TO_INSULIN_STIMULUS	0.7138	2.2234	0	0.0002	0.002
GLUCOSE_IMPORT	0.6943	2.2239	0	0.0002	0.002
REGULATION_OF_CARBOHYDRATE_METABOLIC_PROCESS	0.6536	2.2252	0	0.0002	0.002
PRODUCTION_OF_SMALL_RNA_INVOLVED_IN_GENE_SILENCING_BY_RNA	0.7846	2.2253	0	0.0002	0.002
REGULATION_OF_GLUCONEOGENESIS	0.689	2.2329	0	0.0002	0.001
ORGANONITROGEN_COMPOUND_CATABOLIC_PROCESS	0.6367	2.2347	0	0.0002	0.001
CARBOHYDRATE_METABOLIC_PROCESS	0.6077	2.2356	0	0.0002	0.001
ORGANOPHOSPHATE_METABOLIC_PROCESS	0.5977	2.236	0	0.0002	0.001
CARBOHYDRATE_CATABOLIC_PROCESS	0.659	2.2375	0	0.0002	0.001
CELLULAR_RESPONSE_TO_STARVATION	0.6972	2.2393	0	0.0002	0.001
CARBOHYDRATE_TRANSMEMBRANE_TRANSPORT	0.6454	2.2393	0	0.0002	0.001
ORGANIC_HYDROXY_COMPOUND_METABOLIC_PROCESS	0.5503	2.2408	0	0.0002	0.001
POSITIVE_REGULATION_OF_CATABOLIC_PROCESS	0.6818	2.2409	0	0.0002	0.001
CARBOHYDRATE_TRANSPORT	0.6277	2.2417	0	0.0002	0.001
PYRUVATE_METABOLIC_PROCESS	0.6691	2.2426	0	0.0002	0.001
MYELOID_CELL_DIFFERENTIATION	0.6079	2.0437	0	0.0003	0.046
INTRACELLULAR_LIPID_TRANSPORT	0.6826	2.0439	0	0.0003	0.045
REGULATION_OF_PROTEIN_KINASE_ACTIVITY	0.6057	2.0439	0	0.0003	0.045
CELL_PROJECTION_ASSEMBLY	0.6543	2.044	0	0.0003	0.045
EMBRYONIC_PATTERN_SPECIFICATION	0.6439	2.0441	0	0.0003	0.045
NEUROGENESIS	0.5941	2.0441	0	0.0003	0.045
CELLULAR_KETONE_METABOLIC_PROCESS	0.5422	2.0442	0	0.0003	0.045
MACROMOLECULE_DEACYLATION	0.7038	2.0443	0	0.0003	0.045
HOMEOSTASIS_OF_NUMBER_OF_CELLS	0.6393	2.0444	0	0.0003	0.045
ENDOTHELIUM_DEVELOPMENT	0.6197	2.0453	0	0.0003	0.045
RESPONSE_TO_KETONE	0.578	2.0455	0	0.0003	0.045
RECEPTOR_METABOLIC_PROCESS	0.6451	2.0457	0	0.0003	0.045
BODY_MORPHOGENESIS	0.7258	2.0464	0	0.0003	0.045
CYTOSKELETON_DEPENDENT_INTRACELLULAR_TRANSPORT	0.6866	2.0466	0	0.0003	0.044
EPITHELIUM_DEVELOPMENT	0.5582	2.0469	0	0.0003	0.044
RESPONSE_TO_ABIOTIC_STIMULUS	0.5896	2.0473	0	0.0003	0.043
CARDIAC_CELL_DEVELOPMENT	0.6286	2.0475	0	0.0003	0.042
POSITIVE_REGULATION_OF_CELL_PROJECTION_ORGANIZATION	0.6408	2.0479	0	0.0003	0.042
POSITIVE_REGULATION_OF_NEURON_DEATH	0.6476	2.0479	0	0.0003	0.042
POSITIVE_REGULATION_OF_PROTEIN_SERINE_THREONINE_KINASE_ACTIVITY	0.6125	2.0481	0	0.0003	0.042
POSITIVE_REGULATION_OF_MAP_KINASE_ACTIVITY	0.6016	2.0486	0	0.0003	0.042
PROTEIN_ACYLATION	0.709	2.0487	0	0.0003	0.042
COVALENT_CHROMATIN_MODIFICATION	0.7236	2.0488	0	0.0003	0.042
LIPID_IMPORT_INTO_CELL	0.6689	2.0488	0	0.0003	0.042
REGULATION_OF_MITOCHONDRION_ORGANIZATION	0.6427	2.0493	0	0.0003	0.042
ORGANONITROGEN_COMPOUND_BIOSYNTHETIC_PROCESS	0.5775	2.0494	0	0.0003	0.041
CHROMATIN_ORGANIZATION	0.6871	2.0496	0	0.0003	0.041
POSITIVE_REGULATION_OF_SIGNALING	0.5853	2.0501	0	0.0003	0.039
REGULATION_OF_MONOOXYGENASE_ACTIVITY	0.6107	2.0503	0	0.0003	0.039
APOPTOTIC_PROCESS	0.5875	2.0503	0	0.0003	0.039
SMALL_MOLECULE_CATABOLIC_PROCESS	0.5387	2.0504	0	0.0003	0.039
TRANSITION_METAL_ION_TRANSPORT	0.5918	2.0505	0	0.0003	0.039
REGULATION_OF_FAT_CELL_DIFFERENTIATION	0.5959	2.0508	0	0.0003	0.039
NEGATIVE_REGULATION_OF_PROTEOLYSIS_INVOLVED_IN_CELLULAR_PROTEIN_CATABOLIC_PROCESS	0.718	2.0511	0	0.0003	0.039
REGULATION_OF_ANATOMICAL_STRUCTURE_SIZE	0.6019	2.0512	0	0.0003	0.039
CELL_MATRIX_ADHESION	0.6424	2.0514	0	0.0003	0.039
NEGATIVE_REGULATION_OF_PROTEIN_KINASE_B_SIGNALING	0.6478	2.0514	0	0.0003	0.039
CELLULAR_COMPONENT_MORPHOGENESIS	0.6116	2.0515	0	0.0003	0.039
UROGENITAL_SYSTEM_DEVELOPMENT	0.5994	2.0519	0	0.0003	0.038
MUSCLE_CELL_PROLIFERATION	0.5882	2.0521	0	0.0003	0.038
STEROL_METABOLIC_PROCESS	0.5674	2.0522	0	0.0003	0.038
MEMBRANE_LIPID_METABOLIC_PROCESS	0.6102	2.0523	0	0.0003	0.038
LIPID_HOMEOSTASIS	0.5298	2.0524	0	0.0003	0.037
I_KAPPAB_KINASE_NF_KAPPAB_SIGNALING	0.6427	2.0526	0	0.0003	0.037
NEURON_DEVELOPMENT	0.6047	2.0528	0	0.0003	0.037
MUSCLE_STRUCTURE_DEVELOPMENT	0.5891	2.0531	0	0.0003	0.037
PEROXISOME_ORGANIZATION	0.6687	2.0534	0	0.0003	0.037
NEGATIVE_REGULATION_OF_EPITHELIAL_CELL_MIGRATION	0.5565	2.0534	0	0.0003	0.037
POSITIVE_REGULATION_OF_CELLULAR_COMPONENT_BIOGENESIS	0.6336	2.0534	0	0.0003	0.037
REGULATION_OF_MAP_KINASE_ACTIVITY	0.5982	2.0537	0	0.0003	0.037
CELL_POPULATION_PROLIFERATION	0.5634	2.054	0	0.0003	0.037
REGULATION_OF_RECEPTOR_MEDIATED_ENDOCYTOSIS	0.6351	2.0544	0	0.0003	0.037
NEURON_DIFFERENTIATION	0.5998	2.0545	0	0.0003	0.037
PROTEIN_DEGLYCOSYLATION	0.8052	2.0548	0	0.0003	0.037
RESPONSE_TO_INTERLEUKIN_6	0.6309	2.0552	0	0.0003	0.037
CELLULAR_RESPONSE_TO_TOPOLOGICALLY_INCORRECT_PROTEIN	0.676	2.0554	0	0.0003	0.037
REGULATION_OF_INTRACELLULAR_PROTEIN_TRANSPORT	0.6612	2.0554	0	0.0003	0.037
PHOSPHOLIPID_DEPHOSPHORYLATION	0.7277	2.0561	0	0.0003	0.037
NEGATIVE_REGULATION_OF_REACTIVE_OXYGEN_SPECIES_METABOLIC_PROCESS	0.6083	2.0564	0	0.0003	0.037
REGULATION_OF_PEPTIDE_HORMONE_SECRETION	0.5428	2.0564	0	0.0003	0.037
NEGATIVE_REGULATION_OF_MAPK_CASCADE	0.6075	2.0565	0	0.0003	0.037
REGULATION_OF_CELL_MORPHOGENESIS_INVOLVED_IN_DIFFERENTIATION	0.6668	2.0566	0	0.0003	0.037
CELLULAR_RESPONSE_TO_ABIOTIC_STIMULUS	0.617	2.0567	0	0.0003	0.037
MOVEMENT_IN_HOST_ENVIRONMENT	0.6207	2.0567	0	0.0003	0.036
REGULATION_OF_TRANSFERASE_ACTIVITY	0.6096	2.0569	0	0.0003	0.036
NEGATIVE_REGULATION_OF_TRANSFERASE_ACTIVITY	0.629	2.057	0	0.0003	0.036
SMALL_GTPASE_MEDIATED_SIGNAL_TRANSDUCTION	0.6522	2.057	0	0.0003	0.036
AXO_DENDRITIC_TRANSPORT	0.7022	2.0571	0	0.0003	0.036
REGULATION_OF_HEART_GROWTH	0.6136	2.0572	0	0.0003	0.036
INTRACELLULAR_TRANSPORT	0.6554	2.0575	0	0.0003	0.036
REGULATION_OF_PROTEIN_LOCALIZATION_TO_MEMBRANE	0.6371	2.0578	0	0.0003	0.036
RESPONSE_TO_MONOSACCHARIDE	0.5637	2.0579	0	0.0003	0.036
REGULATION_OF_STRESS_ACTIVATED_PROTEIN_KINASE_SIGNALING_CASCADE	0.6315	2.0583	0	0.0003	0.036
REGULATION_OF_CELL_SIZE	0.6452	2.0589	0	0.0003	0.036
SECRETION	0.5539	2.0597	0	0.0003	0.034
BLOOD_VESSEL_ENDOTHELIAL_CELL_MIGRATION	0.5746	2.0599	0	0.0003	0.034
REGULATION_OF_TRANSPORT	0.5599	2.0603	0	0.0003	0.034
BIOLOGICAL_PROCESS_INVOLVED_IN_INTERACTION_WITH_HOST	0.6263	2.0612	0	0.0003	0.033
REGULATION_OF_REACTIVE_OXYGEN_SPECIES_METABOLIC_PROCESS	0.5639	2.0614	0	0.0003	0.033
REGULATION_OF_PROTEIN_DEPHOSPHORYLATION	0.6595	2.0616	0	0.0003	0.033
RESPONSE_TO_NERVE_GROWTH_FACTOR	0.7296	2.0617	0	0.0003	0.033
MONOCARBOXYLIC_ACID_TRANSPORT	0.5382	2.0618	0	0.0003	0.033
NEGATIVE_REGULATION_OF_PROTEOLYSIS	0.5207	2.0621	0	0.0003	0.033
POSITIVE_REGULATION_OF_CELL_GROWTH	0.6272	2.0625	0	0.0003	0.033
REGULATION_OF_PROTEIN_BINDING	0.6286	2.0628	0	0.0003	0.033
POSITIVE_REGULATION_OF_SMALL_MOLECULE_METABOLIC_PROCESS	0.541	2.063	0	0.0003	0.033
POSITIVE_REGULATION_OF_COLD_INDUCED_THERMOGENESIS	0.582	2.0632	0	0.0003	0.033
POSITIVE_REGULATION_OF_PATTERN_RECOGNITION_RECEPTOR_SIGNALING_PATHWAY	0.7082	2.0636	0	0.0003	0.033
NEGATIVE_REGULATION_OF_EPITHELIAL_CELL_PROLIFERATION	0.567	2.0638	0	0.0003	0.032
ACTIVATION_OF_MAPK_ACTIVITY	0.6136	2.0656	0	0.0003	0.03
PROTEIN_LOCALIZATION_TO_GOLGI_APPARATUS	0.7964	2.0657	0	0.0003	0.03
INTERLEUKIN_6_MEDIATED_SIGNALING_PATHWAY	0.7211	2.0661	0	0.0003	0.03
REGULATION_OF_PROTEASOMAL_PROTEIN_CATABOLIC_PROCESS	0.6837	2.0661	0	0.0003	0.03
CELL_MORPHOGENESIS_INVOLVED_IN_DIFFERENTIATION	0.6221	2.0662	0	0.0003	0.03
HIPPO_SIGNALING	0.7841	2.0662	0	0.0003	0.03
CELLULAR_CARBOHYDRATE_BIOSYNTHETIC_PROCESS	0.6044	2.0664	0	0.0003	0.03
ENERGY_HOMEOSTASIS	0.6769	2.0664	0	0.0003	0.03
PEPTIDE_HORMONE_SECRETION	0.5483	2.0667	0	0.0003	0.03
CELLULAR_RESPONSE_TO_DRUG	0.6287	2.0668	0	0.0003	0.03
REGULATION_OF_MUSCLE_HYPERTROPHY	0.6475	2.0668	0	0.0003	0.03
REGULATION_OF_MACROAUTOPHAGY	0.7101	2.0669	0	0.0003	0.03
REGULATION_OF_BROWN_FAT_CELL_DIFFERENTIATION	0.7601	2.067	0	0.0003	0.03
FOCAL_ADHESION_ASSEMBLY	0.7189	2.067	0	0.0003	0.03
POSITIVE_REGULATION_OF_PHOSPHORUS_METABOLIC_PROCESS	0.5878	2.0674	0	0.0003	0.029
NUCLEOSIDE_BISPHOSPHATE_BIOSYNTHETIC_PROCESS	0.6523	2.0677	0	0.0003	0.029
POSITIVE_REGULATION_OF_CELLULAR_PROTEIN_CATABOLIC_PROCESS	0.6699	2.0678	0	0.0003	0.029
NEGATIVE_REGULATION_OF_DEPHOSPHORYLATION	0.6635	2.0683	0	0.0003	0.029
REGULATION_OF_DENDRITE_DEVELOPMENT	0.6638	2.0687	0	0.0003	0.029
MEMBRANE_PROTEIN_PROTEOLYSIS	0.689	2.0689	0	0.0003	0.029
REGULATION_OF_MAPK_CASCADE	0.577	2.0691	0	0.0003	0.029
SPROUTING_ANGIOGENESIS	0.5879	2.0693	0	0.0003	0.029
POST_TRANSLATIONAL_PROTEIN_MODIFICATION	0.6169	2.0694	0	0.0003	0.029
GLYCOPROTEIN_METABOLIC_PROCESS	0.6047	2.0698	0	0.0003	0.029
NEGATIVE_REGULATION_OF_LIPID_METABOLIC_PROCESS	0.5414	2.0702	0	0.0003	0.029
REACTIVE_OXYGEN_SPECIES_BIOSYNTHETIC_PROCESS	0.5669	2.0705	0	0.0003	0.029
RESPONSE_TO_HYDROGEN_PEROXIDE	0.5923	2.0708	0	0.0003	0.029
VESICLE_BUDDING_FROM_MEMBRANE	0.7143	2.0708	0	0.0003	0.029
NEGATIVE_REGULATION_OF_RHO_PROTEIN_SIGNAL_TRANSDUCTION	0.7594	1.9958	0	0.0004	0.105
LIPOPROTEIN_BIOSYNTHETIC_PROCESS	0.6544	1.9959	0	0.0004	0.105
POSITIVE_REGULATION_OF_NF_KAPPAB_TRANSCRIPTION_FACTOR_ACTIVITY	0.6274	1.9959	0	0.0004	0.105
NEGATIVE_REGULATION_OF_STRESS_ACTIVATED_PROTEIN_KINASE_SIGNALING_CASCADE	0.6747	1.996	0	0.0004	0.105
RESPONSE_TO_ORGANOPHOSPHORUS	0.5482	1.9964	0.002	0.0004	0.103
LYMPHOID_PROGENITOR_CELL_DIFFERENTIATION	0.7838	1.9968	0	0.0004	0.103
SEXUAL_REPRODUCTION	0.5543	1.9969	0	0.0004	0.103
CELL_DIFFERENTIATION_IN_HINDBRAIN	0.7514	2.002	0	0.0004	0.097
PROTEIN_LOCALIZATION_TO_NUCLEUS	0.6744	2.0021	0	0.0004	0.096
NEGATIVE_REGULATION_OF_PROTEIN_CATABOLIC_PROCESS	0.6473	2.0022	0	0.0004	0.096
CELLULAR_MODIFIED_AMINO_ACID_METABOLIC_PROCESS	0.4967	2.0023	0	0.0004	0.096
CANONICAL_WNT_SIGNALING_PATHWAY	0.6171	2.0025	0	0.0004	0.096
CELLULAR_SENESCENCE	0.6705	2.0026	0	0.0004	0.096
POSITIVE_REGULATION_OF_ORGAN_GROWTH	0.617	2.0026	0	0.0004	0.096
RNA_DESTABILIZATION	0.7518	2.0029	0	0.0004	0.096
NEURON_PROJECTION_EXTENSION	0.6276	2.003	0	0.0004	0.096
NEGATIVE_REGULATION_OF_ENDOTHELIAL_CELL_APOPTOTIC_PROCESS	0.6581	2.003	0	0.0004	0.096
MOLTING_CYCLE	0.5956	2.0035	0	0.0004	0.094
PEPTIDYL_LYSINE_MODIFICATION	0.6978	2.0036	0	0.0004	0.093
VASCULOGENESIS	0.6556	2.0037	0	0.0004	0.093
CELL_JUNCTION_ASSEMBLY	0.5958	2.0041	0	0.0004	0.093
REGULATION_OF_WNT_SIGNALING_PATHWAY	0.6233	2.0042	0	0.0004	0.093
BILE_ACID_METABOLIC_PROCESS	0.6225	2.0046	0	0.0004	0.092
NUCLEOSIDE_PHOSPHATE_BIOSYNTHETIC_PROCESS	0.5409	2.005	0	0.0004	0.092
PROTEIN_N_LINKED_GLYCOSYLATION	0.6901	2.005	0	0.0004	0.092
PEROXISOMAL_TRANSPORT	0.6682	2.0053	0	0.0004	0.092
STEROL_TRANSPORT	0.5314	2.0054	0	0.0004	0.092
GOLGI_TO_PLASMA_MEMBRANE_PROTEIN_TRANSPORT	0.7352	2.0055	0	0.0004	0.092
EMBRYONIC_MORPHOGENESIS	0.5822	2.0055	0	0.0004	0.092
CLATHRIN_DEPENDENT_ENDOCYTOSIS	0.7626	2.0055	0	0.0004	0.092
AMYLOID_PRECURSOR_PROTEIN_CATABOLIC_PROCESS	0.6382	2.0057	0	0.0004	0.091
PROTEIN_AUTOPHOSPHORYLATION	0.6648	2.0059	0	0.0004	0.091
PALLIUM_DEVELOPMENT	0.6258	2.006	0	0.0004	0.091
CELLULAR_MODIFIED_AMINO_ACID_BIOSYNTHETIC_PROCESS	0.6066	2.0063	0	0.0004	0.089
REGULATION_OF_NEURON_PROJECTION_DEVELOPMENT	0.6093	2.0064	0	0.0004	0.089
WATER_SOLUBLE_VITAMIN_METABOLIC_PROCESS	0.5835	2.0064	0	0.0004	0.089
VESICLE_MEDIATED_TRANSPORT_IN_SYNAPSE	0.6097	2.0066	0	0.0004	0.089
MICROTUBULE_BASED_PROCESS	0.6422	2.0068	0	0.0004	0.089
REGULATION_OF_HISTONE_MODIFICATION	0.6995	2.0069	0	0.0004	0.089
ENDOCRINE_PANCREAS_DEVELOPMENT	0.6665	2.0069	0	0.0004	0.089
RESPONSE_TO_PURINE_CONTAINING_COMPOUND	0.5501	2.007	0	0.0004	0.089
POSITIVE_REGULATION_OF_MULTICELLULAR_ORGANISMAL_PROCESS	0.5488	2.0074	0	0.0004	0.089
MEMBRANE_LIPID_BIOSYNTHETIC_PROCESS	0.6146	2.0079	0	0.0004	0.089
REGULATION_OF_POSTSYNAPTIC_NEUROTRANSMITTER_RECEPTOR_INTERNALIZATION	0.8619	2.0081	0	0.0004	0.089
VESICLE_CARGO_LOADING	0.7691	2.0082	0.0019	0.0004	0.089
POSITIVE_REGULATION_OF_VIRAL_GENOME_REPLICATION	0.7975	2.0083	0	0.0004	0.089
ADIPOSE_TISSUE_DEVELOPMENT	0.6742	2.0085	0	0.0004	0.089
INTRACELLULAR_PROTEIN_TRANSPORT	0.6471	2.0087	0	0.0004	0.089
PEPTIDYL_LYSINE_ACETYLATION	0.7251	2.0089	0	0.0004	0.089
REGULATION_OF_MICROTUBULE_BASED_PROCESS	0.6573	2.009	0	0.0004	0.089
ORGANELLE_ASSEMBLY	0.6479	2.009	0	0.0004	0.089
ENDOTHELIAL_CELL_DEVELOPMENT	0.663	2.0091	0	0.0004	0.089
ARTERY_DEVELOPMENT	0.6352	2.0093	0	0.0004	0.089
CARDIOCYTE_DIFFERENTIATION	0.5924	2.0094	0	0.0004	0.089
CELLULAR_RESPONSE_TO_HYDROGEN_PEROXIDE	0.6225	2.0095	0	0.0004	0.089
POSITIVE_REGULATION_OF_GENE_EXPRESSION	0.5743	2.0095	0	0.0004	0.089
REGULATION_OF_HORMONE_SECRETION	0.5325	2.0097	0	0.0004	0.087
PHOSPHATIDYLINOSITOL_DEPHOSPHORYLATION	0.7795	2.0097	0	0.0004	0.087
REGULATION_OF_OXIDOREDUCTASE_ACTIVITY	0.5575	2.0099	0	0.0004	0.086
ENDOCYTOSIS	0.5829	2.0099	0	0.0004	0.086
RECEPTOR_MEDIATED_ENDOCYTOSIS	0.5748	2.0103	0	0.0004	0.085
TRANSMEMBRANE_TRANSPORT	0.5193	2.0104	0	0.0004	0.085
CYCLIC_NUCLEOTIDE_METABOLIC_PROCESS	0.6475	2.0105	0	0.0004	0.085
PROTEIN_IMPORT	0.6763	2.0106	0	0.0004	0.085
ACTOMYOSIN_STRUCTURE_ORGANIZATION	0.6243	2.0106	0	0.0004	0.084
AMYLOID_BETA_CLEARANCE	0.6571	2.0108	0	0.0004	0.084
REGULATION_OF_PH	0.6241	2.011	0	0.0004	0.084
TISSUE_MORPHOGENESIS	0.591	2.0111	0	0.0004	0.084
NEGATIVE_REGULATION_OF_LIPID_BIOSYNTHETIC_PROCESS	0.5403	2.0112	0	0.0004	0.084
REGULATION_OF_RNA_SPLICING	0.7306	2.0114	0	0.0004	0.084
PHOSPHATIDYLINOSITOL_BIOSYNTHETIC_PROCESS	0.6957	2.0114	0	0.0004	0.084
EPITHELIAL_TUBE_MORPHOGENESIS	0.6083	2.0116	0	0.0004	0.084
GAMETE_GENERATION	0.5667	2.0116	0	0.0004	0.084
ASPARTATE_FAMILY_AMINO_ACID_BIOSYNTHETIC_PROCESS	0.7315	2.0119	0	0.0004	0.083
REGULATION_OF_CELL_AGING	0.683	2.012	0	0.0004	0.083
ACTIN_FILAMENT_ORGANIZATION	0.6204	2.012	0	0.0004	0.083
CEREBELLAR_CORTEX_FORMATION	0.7456	2.0121	0	0.0004	0.083
POSITIVE_REGULATION_OF_G1_S_TRANSITION_OF_MITOTIC_CELL_CYCLE	0.6532	2.0121	0	0.0004	0.083
EMBRYONIC_HEART_TUBE_MORPHOGENESIS	0.6594	2.0122	0	0.0004	0.082
APOPTOTIC_SIGNALING_PATHWAY	0.6019	2.0122	0	0.0004	0.082
RECEPTOR_INTERNALIZATION	0.6223	2.0124	0	0.0004	0.082
CILIUM_ORGANIZATION	0.6649	2.0125	0	0.0004	0.082
POSITIVE_REGULATION_OF_HEART_GROWTH	0.6441	2.0135	0	0.0004	0.081
VITAMIN_METABOLIC_PROCESS	0.5349	2.0136	0	0.0004	0.081
POSITIVE_REGULATION_OF_PROTEOLYSIS_INVOLVED_IN_CELLULAR_PROTEIN_CATABOLIC_PROCESS	0.6656	2.0136	0	0.0004	0.081
PROTEIN_K48_LINKED_UBIQUITINATION	0.758	2.0141	0	0.0004	0.081
NUCLEUS_ORGANIZATION	0.7115	2.0142	0	0.0004	0.081
REGULATION_OF_CELL_MATRIX_ADHESION	0.6681	2.0144	0	0.0004	0.081
CENTRAL_NERVOUS_SYSTEM_DEVELOPMENT	0.5834	2.0144	0	0.0004	0.081
CARDIAC_MUSCLE_TISSUE_DEVELOPMENT	0.5837	2.0146	0	0.0004	0.081
HEAD_DEVELOPMENT	0.5987	2.0148	0	0.0004	0.081
NEURON_MATURATION	0.6438	2.015	0	0.0004	0.081
REGULATION_OF_PROTEIN_LOCALIZATION_TO_CELL_PERIPHERY	0.6438	2.0151	0	0.0004	0.081
POSITIVE_REGULATION_OF_TRANSFERASE_ACTIVITY	0.5999	2.0152	0	0.0004	0.081
MEMBRANE_PROTEIN_ECTODOMAIN_PROTEOLYSIS	0.6975	2.0153	0	0.0004	0.08
RESPONSE_TO_THYROID_HORMONE	0.6982	2.0153	0	0.0004	0.08
REPRODUCTION	0.5574	2.0154	0	0.0004	0.08
REGULATION_OF_ERYTHROCYTE_DIFFERENTIATION	0.6954	2.0154	0	0.0004	0.08
ACTIN_FILAMENT_BASED_TRANSPORT	0.7855	2.0155	0	0.0004	0.08
POSITIVE_REGULATION_OF_CELL_DEVELOPMENT	0.5999	2.0155	0	0.0004	0.08
LIPOPROTEIN_METABOLIC_PROCESS	0.6029	2.0157	0	0.0004	0.08
PEPTIDYL_THREONINE_MODIFICATION	0.6822	2.0157	0	0.0004	0.08
INTERMEMBRANE_LIPID_TRANSFER	0.6162	2.0159	0	0.0004	0.08
POSITIVE_REGULATION_OF_RESPONSE_TO_WOUNDING	0.6077	2.0163	0	0.0004	0.08
NUCLEOBASE_CONTAINING_SMALL_MOLECULE_BIOSYNTHETIC_PROCESS	0.5912	2.0166	0	0.0004	0.08
FATTY_ACID_BIOSYNTHETIC_PROCESS	0.5038	2.0168	0	0.0004	0.08
CELL_SURFACE_RECEPTOR_SIGNALING_PATHWAY_INVOLVED_IN_CELL_CELL_SIGNALING	0.6059	2.0173	0	0.0004	0.08
REGULATION_OF_CELL_PROJECTION_ORGANIZATION	0.6188	2.0173	0	0.0004	0.08
POSITIVE_REGULATION_OF_CELLULAR_PROTEIN_LOCALIZATION	0.6597	2.0175	0	0.0004	0.08
INTEGRATED_STRESS_RESPONSE_SIGNALING	0.7271	2.0179	0	0.0004	0.079
REGULATION_OF_RAS_PROTEIN_SIGNAL_TRANSDUCTION	0.6483	2.0181	0	0.0004	0.079
REGULATION_OF_CELL_SUBSTRATE_ADHESION	0.6307	2.0181	0	0.0004	0.079
NEURAL_TUBE_DEVELOPMENT	0.6719	2.0182	0	0.0004	0.079
REGULATION_OF_CELLULAR_COMPONENT_SIZE	0.6299	2.0183	0	0.0004	0.079
CELLULAR_GLUCOSE_HOMEOSTASIS	0.5676	2.0186	0	0.0004	0.078
REGULATION_OF_VASCULATURE_DEVELOPMENT	0.5569	2.0193	0	0.0004	0.076
VESICLE_MEDIATED_TRANSPORT_TO_THE_PLASMA_MEMBRANE	0.7195	2.0193	0	0.0004	0.076
CELL_CELL_SIGNALING_BY_WNT	0.6264	2.0193	0	0.0004	0.075
SPHINGOLIPID_METABOLIC_PROCESS	0.6075	2.0194	0	0.0004	0.075
INTRA_GOLGI_VESICLE_MEDIATED_TRANSPORT	0.8165	2.0195	0	0.0004	0.074
NEGATIVE_REGULATION_OF_MULTICELLULAR_ORGANISMAL_PROCESS	0.5367	2.0195	0	0.0004	0.074
CELL_SUBSTRATE_ADHESION	0.6172	2.0196	0	0.0004	0.074
EMBRYO_DEVELOPMENT_ENDING_IN_BIRTH_OR_EGG_HATCHING	0.6089	2.0196	0	0.0004	0.074
REGULATION_OF_TRANSMEMBRANE_RECEPTOR_PROTEIN_SERINE_THREONINE_KINASE_SIGNALING_PATHWAY	0.5996	2.0199	0	0.0004	0.074
POSITIVE_REGULATION_OF_PROTEIN_EXIT_FROM_ENDOPLASMIC_RETICULUM	0.776	2.0205	0	0.0004	0.072
ANATOMICAL_STRUCTURE_HOMEOSTASIS	0.6005	2.0209	0	0.0004	0.071
CELL_MIGRATION	0.5689	2.0212	0	0.0004	0.071
REGULATION_OF_JNK_CASCADE	0.6311	2.0216	0	0.0004	0.071
RESPONSE_TO_TOPOLOGICALLY_INCORRECT_PROTEIN	0.6508	2.0218	0	0.0004	0.07
BIOLOGICAL_PROCESS_INVOLVED_IN_INTERACTION_WITH_SYMBIONT	0.5943	2.0219	0	0.0004	0.07
POSITIVE_REGULATION_OF_PROTEIN_LOCALIZATION_TO_CELL_PERIPHERY	0.6619	2.022	0	0.0004	0.07
REGULATION_OF_EXTRINSIC_APOPTOTIC_SIGNALING_PATHWAY	0.6268	2.0226	0	0.0004	0.066
SPECIFICATION_OF_SYMMETRY	0.6284	2.0235	0	0.0004	0.066
MANNOSYLATION	0.7568	2.0236	0	0.0004	0.066
STRIATED_MUSCLE_CELL_PROLIFERATION	0.6424	2.0238	0	0.0004	0.065
POSITIVE_REGULATION_OF_ORGANELLE_ASSEMBLY	0.7276	2.024	0	0.0004	0.065
TRANSCRIPTION_INITIATION_FROM_RNA_POLYMERASE_II_PROMOTER	0.6687	2.024	0	0.0004	0.065
FATTY_ACID_TRANSMEMBRANE_TRANSPORT	0.6336	2.0241	0	0.0004	0.065
RESPONSE_TO_TEMPERATURE_STIMULUS	0.6238	2.0241	0	0.0004	0.065
CARDIAC_SEPTUM_DEVELOPMENT	0.6831	2.0242	0	0.0004	0.065
RAS_PROTEIN_SIGNAL_TRANSDUCTION	0.6546	2.0243	0	0.0004	0.065
NEURON_APOPTOTIC_PROCESS	0.6035	2.0244	0	0.0004	0.065
ADHERENS_JUNCTION_ORGANIZATION	0.677	2.0245	0	0.0004	0.065
NEGATIVE_REGULATION_OF_SMALL_MOLECULE_METABOLIC_PROCESS	0.5265	2.0247	0	0.0004	0.065
IRON_ION_HOMEOSTASIS	0.5882	2.0247	0	0.0004	0.065
PEPTIDYL_CYSTEINE_MODIFICATION	0.6437	2.025	0	0.0004	0.065
POSITIVE_REGULATION_OF_JUN_KINASE_ACTIVITY	0.7001	2.025	0	0.0004	0.065
REGULATION_OF_SKELETAL_MUSCLE_ADAPTATION	0.7669	2.0251	0	0.0004	0.065
CELLULAR_IRON_ION_HOMEOSTASIS	0.5944	2.0254	0	0.0004	0.065
POSITIVE_REGULATION_OF_CELL_DEATH	0.5793	2.0254	0	0.0004	0.065
DENDRITE_MORPHOGENESIS	0.6582	2.0258	0	0.0004	0.063
RIBONUCLEOSIDE_MONOPHOSPHATE_METABOLIC_PROCESS	0.6577	2.0259	0	0.0004	0.062
ESTABLISHMENT_OF_PROTEIN_LOCALIZATION_TO_PLASMA_MEMBRANE	0.7267	2.026	0	0.0004	0.062
ESTABLISHMENT_OF_CELL_POLARITY	0.7029	2.0263	0	0.0004	0.061
REGULATION_OF_CELLULAR_RESPONSE_TO_TRANSFORMING_GROWTH_FACTOR_BETA_STIMULUS	0.6372	2.0266	0	0.0004	0.061
NEGATIVE_REGULATION_OF_PROTEASOMAL_PROTEIN_CATABOLIC_PROCESS	0.7276	2.0266	0	0.0004	0.061
RESPONSE_TO_LIGHT_STIMULUS	0.6074	2.0267	0	0.0004	0.059
PROTEIN_ACETYLATION	0.72	2.0269	0	0.0004	0.059
POSITIVE_REGULATION_OF_PROTEIN_KINASE_ACTIVITY	0.5974	2.0269	0	0.0004	0.059
ESTABLISHMENT_OR_MAINTENANCE_OF_CELL_POLARITY	0.6722	2.0269	0	0.0004	0.059
GOLGI_TO_PLASMA_MEMBRANE_TRANSPORT	0.7356	2.027	0	0.0004	0.059
PROTEIN_MATURATION	0.5601	2.0271	0	0.0004	0.059
RESPONSE_TO_HEAT	0.6726	2.0273	0	0.0004	0.059
MYOBLAST_DIFFERENTIATION	0.6177	2.0277	0	0.0004	0.059
RESPONSE_TO_STEROL	0.6579	2.0277	0	0.0004	0.059
REGULATION_OF_NOTCH_SIGNALING_PATHWAY	0.6458	2.028	0	0.0004	0.059
CELL_JUNCTION_ORGANIZATION	0.5942	2.028	0	0.0004	0.059
ORGANELLE_DISASSEMBLY	0.6951	2.028	0	0.0004	0.059
MAINTENANCE_OF_LOCATION	0.5751	2.028	0	0.0004	0.059
REGULATION_OF_TOR_SIGNALING	0.7032	2.0281	0	0.0004	0.059
PROTEIN_TARGETING_TO_LYSOSOME	0.8205	2.0281	0	0.0004	0.059
REGULATION_OF_PROTEIN_SERINE_THREONINE_KINASE_ACTIVITY	0.6096	2.0282	0	0.0004	0.059
CELLULAR_HOMEOSTASIS	0.5404	2.0282	0	0.0004	0.059
POSITIVE_REGULATION_OF_PROTEIN_LOCALIZATION_TO_MEMBRANE	0.6502	2.0283	0	0.0004	0.059
POSITIVE_REGULATION_OF_PROTEOLYSIS	0.6032	2.0284	0	0.0004	0.059
DEVELOPMENTAL_PROCESS_INVOLVED_IN_REPRODUCTION	0.5617	2.0286	0	0.0004	0.059
POSITIVE_REGULATION_OF_INTRACELLULAR_SIGNAL_TRANSDUCTION	0.5783	2.0289	0	0.0004	0.059
EMBRYONIC_AXIS_SPECIFICATION	0.6675	2.0291	0	0.0004	0.059
NEGATIVE_REGULATION_OF_ERK1_AND_ERK2_CASCADE	0.6255	2.0294	0	0.0004	0.059
ORGANELLE_LOCALIZATION	0.6655	2.0294	0	0.0004	0.059
CEREBRAL_CORTEX_DEVELOPMENT	0.6752	2.0295	0	0.0004	0.059
CELL_MORPHOGENESIS_INVOLVED_IN_NEURON_DIFFERENTIATION	0.6165	2.0299	0	0.0004	0.058
POLYOL_BIOSYNTHETIC_PROCESS	0.5888	2.0301	0	0.0004	0.058
LYTIC_VACUOLE_ORGANIZATION	0.6951	2.0302	0	0.0004	0.058
ENTRY_INTO_HOST	0.6145	2.0303	0	0.0004	0.058
POSITIVE_REGULATION_OF_MUSCLE_TISSUE_DEVELOPMENT	0.7179	2.0306	0	0.0004	0.057
LOCOMOTION	0.5622	2.0307	0	0.0004	0.057
MULTICELLULAR_ORGANISM_REPRODUCTION	0.5583	2.0308	0	0.0004	0.057
REGULATION_OF_MYELOID_CELL_DIFFERENTIATION	0.6004	2.031	0	0.0004	0.057
MACROAUTOPHAGY	0.6994	2.0314	0	0.0004	0.057
NEGATIVE_REGULATION_OF_ACTIN_FILAMENT_BUNDLE_ASSEMBLY	0.7297	2.0314	0	0.0004	0.056
REGULATION_OF_EPITHELIAL_CELL_DIFFERENTIATION	0.576	2.0314	0	0.0004	0.056
POSITIVE_REGULATION_OF_PROTEIN_CONTAINING_COMPLEX_ASSEMBLY	0.6452	2.0315	0	0.0004	0.056
REGULATION_OF_PROTEIN_DEACETYLATION	0.7121	2.0316	0	0.0004	0.056
VENTRICULAR_SEPTUM_DEVELOPMENT	0.6975	2.0319	0	0.0004	0.056
NUCLEOSIDE_BISPHOSPHATE_METABOLIC_PROCESS	0.572	2.0321	0	0.0004	0.056
MONOCARBOXYLIC_ACID_BIOSYNTHETIC_PROCESS	0.5028	2.0324	0	0.0004	0.056
ORGANIC_HYDROXY_COMPOUND_TRANSPORT	0.5019	2.0324	0	0.0004	0.056
REGULATION_OF_PROTEIN_CONTAINING_COMPLEX_ASSEMBLY	0.6391	2.0325	0	0.0004	0.056
REGULATION_OF_ION_TRANSPORT	0.5434	2.0326	0	0.0004	0.055
REGULATION_OF_UBIQUITIN_DEPENDENT_PROTEIN_CATABOLIC_PROCESS	0.6801	2.0326	0	0.0004	0.055
REGULATION_OF_AUTOPHAGY_OF_MITOCHONDRION	0.7641	2.0327	0	0.0004	0.055
NEGATIVE_REGULATION_OF_TRANSMEMBRANE_RECEPTOR_PROTEIN_SERINE_THREONINE_KINASE_SIGNALING_PATHWAY	0.6176	2.0327	0	0.0004	0.055
ACTIN_FILAMENT_BASED_PROCESS	0.6107	2.0329	0	0.0004	0.054
NEGATIVE_REGULATION_OF_APOPTOTIC_SIGNALING_PATHWAY	0.6104	2.033	0	0.0004	0.054
VASCULAR_TRANSPORT	0.5925	2.033	0	0.0004	0.054
ENDOSOME_TO_LYSOSOME_TRANSPORT	0.7606	2.0331	0	0.0004	0.054
MULTI_ORGANISM_PROCESS	0.5612	2.0332	0	0.0004	0.054
NEGATIVE_REGULATION_OF_AUTOPHAGY	0.6838	2.0335	0	0.0004	0.054
EPITHELIAL_CELL_DIFFERENTIATION	0.5283	2.0341	0	0.0004	0.054
REGULATION_OF_CELL_DEVELOPMENT	0.5976	2.0342	0	0.0004	0.054
CORONARY_VASCULATURE_MORPHOGENESIS	0.8025	2.0345	0	0.0004	0.054
TRANSPORT_ALONG_MICROTUBULE	0.6983	2.0348	0	0.0004	0.053
INTERMEDIATE_FILAMENT_BASED_PROCESS	0.6624	2.0349	0	0.0004	0.053
EMBRYO_DEVELOPMENT	0.5984	2.0353	0	0.0004	0.053
POSITIVE_REGULATION_OF_DEVELOPMENTAL_PROCESS	0.5652	2.0356	0	0.0004	0.053
TISSUE_HOMEOSTASIS	0.5718	2.0357	0	0.0004	0.053
DIOL_METABOLIC_PROCESS	0.6937	2.0358	0	0.0004	0.053
MUSCLE_CELL_DEVELOPMENT	0.589	2.0359	0	0.0004	0.051
REGULATION_OF_MULTICELLULAR_ORGANISM_GROWTH	0.6232	2.036	0	0.0004	0.051
RESPONSE_TO_LEUKEMIA_INHIBITORY_FACTOR	0.6637	2.0361	0	0.0004	0.05
HORMONE_TRANSPORT	0.5366	2.0363	0	0.0004	0.05
MAPK_CASCADE	0.5764	2.0365	0	0.0004	0.05
STRIATED_MUSCLE_CELL_DIFFERENTIATION	0.5792	2.0373	0	0.0004	0.049
POLYOL_CATABOLIC_PROCESS	0.7183	2.0378	0	0.0004	0.049
NEGATIVE_REGULATION_OF_JNK_CASCADE	0.7047	2.0378	0	0.0004	0.049
ZINC_ION_TRANSPORT	0.6986	2.0379	0	0.0004	0.049
POSITIVE_REGULATION_OF_OXIDATIVE_STRESS_INDUCED_CELL_DEATH	0.7825	2.0382	0	0.0004	0.049
CELLULAR_RESPONSE_TO_VIRUS	0.6729	2.0386	0	0.0004	0.049
AUTOPHAGOSOME_ORGANIZATION	0.7279	2.0386	0	0.0004	0.049
POSITIVE_REGULATION_OF_EPITHELIAL_CELL_MIGRATION	0.6173	2.0386	0	0.0004	0.049
PHOSPHATIDYLINOSITOL_PHOSPHORYLATION	0.7051	2.0386	0	0.0004	0.049
INSULIN_SECRETION	0.554	2.0387	0	0.0004	0.049
REGULATION_OF_SMALL_GTPASE_MEDIATED_SIGNAL_TRANSDUCTION	0.6528	2.0388	0	0.0004	0.049
ANATOMICAL_STRUCTURE_FORMATION_INVOLVED_IN_MORPHOGENESIS	0.5751	2.0388	0	0.0004	0.049
HEART_MORPHOGENESIS	0.6102	2.0388	0	0.0004	0.049
REGULATION_OF_PROTEIN_EXIT_FROM_ENDOPLASMIC_RETICULUM	0.7386	2.0396	0	0.0004	0.048
AGING	0.5873	2.0399	0	0.0004	0.048
NEGATIVE_REGULATION_OF_CELLULAR_PROTEIN_CATABOLIC_PROCESS	0.6931	2.0399	0	0.0004	0.048
ESTABLISHMENT_OF_ORGANELLE_LOCALIZATION	0.6625	2.0401	0	0.0004	0.048
POSITIVE_REGULATION_OF_DENDRITE_MORPHOGENESIS	0.7236	2.0402	0	0.0004	0.048
POSITIVE_REGULATION_OF_PROTEIN_PHOSPHORYLATION	0.5866	2.0402	0	0.0004	0.048
DNA_CATABOLIC_PROCESS	0.7095	2.0403	0	0.0004	0.048
REGULATION_OF_SECRETION	0.5351	2.0405	0	0.0004	0.048
POSITIVE_REGULATION_OF_ESTABLISHMENT_OF_PROTEIN_LOCALIZATION	0.6155	2.0407	0	0.0004	0.048
RESPIRATORY_SYSTEM_DEVELOPMENT	0.6063	2.0407	0	0.0004	0.048
REGULATION_OF_BINDING	0.621	2.0408	0	0.0004	0.048
REGULATION_OF_VESICLE_MEDIATED_TRANSPORT	0.5958	2.0409	0	0.0004	0.048
CELL_PART_MORPHOGENESIS	0.6167	2.041	0	0.0004	0.048
NEGATIVE_REGULATION_OF_TOR_SIGNALING	0.7243	2.041	0	0.0004	0.048
ACTIVATION_OF_MAPKK_ACTIVITY	0.7395	2.041	0	0.0004	0.048
NEURON_DEATH_IN_RESPONSE_TO_OXIDATIVE_STRESS	0.7367	2.0417	0	0.0004	0.048
NEGATIVE_REGULATION_OF_HEMATOPOIETIC_PROGENITOR_CELL_DIFFERENTIATION	0.8659	2.0417	0	0.0004	0.048
REGULATION_OF_PROTEASOMAL_UBIQUITIN_DEPENDENT_PROTEIN_CATABOLIC_PROCESS	0.6916	2.0421	0	0.0004	0.048
MUSCLE_TISSUE_DEVELOPMENT	0.5809	2.0421	0	0.0004	0.048
ORGANELLE_FUSION	0.6671	2.0422	0	0.0004	0.048
POSITIVE_REGULATION_OF_GLYCOGEN_METABOLIC_PROCESS	0.7541	2.0422	0	0.0004	0.048
REACTIVE_OXYGEN_SPECIES_METABOLIC_PROCESS	0.5353	2.0424	0	0.0004	0.048
REGULATION_OF_PROTEIN_MODIFICATION_BY_SMALL_PROTEIN_CONJUGATION_OR_REMOVAL	0.6748	2.0429	0	0.0004	0.048
MITOCHONDRIAL_FISSION	0.6948	2.043	0	0.0004	0.048
POSITIVE_REGULATION_OF_MRNA_METABOLIC_PROCESS	0.7408	2.043	0	0.0004	0.048
POSITIVE_REGULATION_OF_PLASMA_MEMBRANE_BOUNDED_CELL_PROJECTION_ASSEMBLY	0.669	1.9826	0	0.0005	0.135
SELECTIVE_AUTOPHAGY	0.706	1.9826	0.002	0.0005	0.133
IRON_ION_TRANSPORT	0.5965	1.9827	0	0.0005	0.133
NOTCH_SIGNALING_PATHWAY	0.607	1.9829	0	0.0005	0.132
REGULATION_OF_VIRAL_GENOME_REPLICATION	0.6695	1.9832	0	0.0005	0.132
SMOOTHENED_SIGNALING_PATHWAY	0.6655	1.9834	0	0.0005	0.132
POSITIVE_REGULATION_OF_NEUROGENESIS	0.6113	1.9835	0	0.0005	0.131
CARDIAC_MUSCLE_CELL_DIFFERENTIATION	0.5842	1.9836	0	0.0005	0.131
POSITIVE_REGULATION_OF_INTRACELLULAR_PROTEIN_TRANSPORT	0.6657	1.9838	0	0.0005	0.131
REGULATION_OF_LIPID_LOCALIZATION	0.4983	1.9839	0	0.0005	0.13
REGULATION_OF_NUCLEOCYTOPLASMIC_TRANSPORT	0.6976	1.984	0	0.0005	0.13
NECROPTOTIC_PROCESS	0.645	1.9843	0	0.0005	0.13
XENOBIOTIC_TRANSPORT	0.6372	1.9844	0	0.0005	0.128
NEGATIVE_REGULATION_OF_CELLULAR_RESPONSE_TO_INSULIN_STIMULUS	0.6677	1.9845	0	0.0005	0.128
CIRCULATORY_SYSTEM_PROCESS	0.5301	1.9845	0	0.0005	0.128
DIOL_BIOSYNTHETIC_PROCESS	0.7076	1.9852	0	0.0005	0.125
NUCLEOSIDE_MONOPHOSPHATE_METABOLIC_PROCESS	0.6315	1.9852	0	0.0005	0.125
NEGATIVE_REGULATION_OF_CELLULAR_COMPONENT_ORGANIZATION	0.612	1.9852	0	0.0005	0.125
NUCLEAR_TRANSCRIBED_MRNA_CATABOLIC_PROCESS_DEADENYLATION_DEPENDENT_DECAY	0.7182	1.9854	0	0.0005	0.124
CELL_CELL_JUNCTION_ASSEMBLY	0.6211	1.986	0	0.0005	0.123
RESPONSE_TO_CYTOKINE	0.5651	1.9866	0	0.0005	0.122
POSITIVE_REGULATION_OF_CELLULAR_AMIDE_METABOLIC_PROCESS	0.6627	1.9867	0	0.0005	0.122
NEGATIVE_REGULATION_OF_DNA_METABOLIC_PROCESS	0.6887	1.9869	0	0.0005	0.122
NEGATIVE_REGULATION_OF_ESTABLISHMENT_OF_PROTEIN_LOCALIZATION	0.5925	1.9871	0	0.0005	0.122
REGULATION_OF_CAMP_DEPENDENT_PROTEIN_KINASE_ACTIVITY	0.716	1.9873	0	0.0005	0.122
CELLULAR_RESPONSE_TO_OSMOTIC_STRESS	0.6752	1.9877	0	0.0005	0.122
REGULATION_OF_NERVOUS_SYSTEM_DEVELOPMENT	0.5886	1.9877	0	0.0005	0.122
REGULATION_OF_LIPID_STORAGE	0.5988	1.9878	0	0.0005	0.122
RESPONSE_TO_RADIATION	0.6061	1.988	0	0.0005	0.121
CELL_CELL_JUNCTION_ORGANIZATION	0.6164	1.9881	0	0.0005	0.121
N_TERMINAL_PROTEIN_AMINO_ACID_MODIFICATION	0.7711	1.9881	0	0.0005	0.121
REGULATION_OF_CHROMATIN_ORGANIZATION	0.6928	1.9882	0	0.0005	0.121
CELLULAR_AMIDE_METABOLIC_PROCESS	0.568	1.9884	0	0.0005	0.121
REGULATION_OF_ORGANELLE_ASSEMBLY	0.6853	1.9884	0	0.0005	0.121
REGULATION_OF_GROWTH_HORMONE_SECRETION	0.8088	1.9885	0	0.0005	0.12
MONOVALENT_INORGANIC_CATION_HOMEOSTASIS	0.5755	1.9885	0	0.0005	0.12
POSITIVE_REGULATION_OF_FOCAL_ADHESION_ASSEMBLY	0.7529	1.9886	0	0.0005	0.12
ANDROGEN_RECEPTOR_SIGNALING_PATHWAY	0.7306	1.9887	0	0.0005	0.12
EXTRINSIC_APOPTOTIC_SIGNALING_PATHWAY_VIA_DEATH_DOMAIN_RECEPTORS	0.6521	1.9889	0	0.0005	0.119
EXPORT_ACROSS_PLASMA_MEMBRANE	0.5923	1.9891	0	0.0005	0.119
PYRIMIDINE_NUCLEOBASE_METABOLIC_PROCESS	0.7794	1.9892	0.0019	0.0005	0.119
NEGATIVE_REGULATION_OF_OXIDATIVE_STRESS_INDUCED_CELL_DEATH	0.6526	1.9893	0	0.0005	0.119
MODULATION_OF_PROCESS_OF_OTHER_ORGANISM_INVOLVED_IN_SYMBIOTIC_INTERACTION	0.6557	1.9893	0	0.0005	0.119
POSITIVE_REGULATION_OF_ENDOCYTOSIS	0.6254	1.9894	0	0.0005	0.119
AXON_EXTENSION	0.6545	1.9898	0	0.0005	0.117
SMOOTH_MUSCLE_CELL_APOPTOTIC_PROCESS	0.6601	1.9901	0	0.0005	0.115
REGULATION_OF_PROTEIN_AUTOPHOSPHORYLATION	0.7121	1.9902	0	0.0005	0.115
NEGATIVE_REGULATION_OF_TRANSFORMING_GROWTH_FACTOR_BETA_RECEPTOR_SIGNALING_PATHWAY	0.6451	1.9902	0	0.0005	0.115
CYTOPLASMIC_PATTERN_RECOGNITION_RECEPTOR_SIGNALING_PATHWAY_IN_RESPONSE_TO_VIRUS	0.7075	1.9902	0	0.0005	0.115
NEGATIVE_REGULATION_OF_CELLULAR_RESPONSE_TO_GROWTH_FACTOR_STIMULUS	0.6088	1.9902	0	0.0005	0.115
SUPRAMOLECULAR_FIBER_ORGANIZATION	0.6062	1.9904	0	0.0005	0.115
CELLULAR_RESPONSE_TO_CARBOHYDRATE_STIMULUS	0.5652	1.9907	0	0.0005	0.114
REGULATION_OF_CELL_SHAPE	0.6414	1.9909	0	0.0005	0.114
REGULATION_OF_DENDRITIC_SPINE_DEVELOPMENT	0.673	1.9912	0	0.0005	0.113
INTRINSIC_APOPTOTIC_SIGNALING_PATHWAY	0.6118	1.9912	0	0.0005	0.113
POSITIVE_REGULATION_OF_MUSCLE_CELL_APOPTOTIC_PROCESS	0.6757	1.9913	0	0.0005	0.113
RESPONSE_TO_TOXIC_SUBSTANCE	0.4932	1.9914	0	0.0005	0.113
CELLULAR_RESPONSE_TO_GLUCOSE_STARVATION	0.7044	1.9914	0	0.0005	0.113
REGULATION_OF_ALCOHOL_BIOSYNTHETIC_PROCESS	0.6023	1.9915	0	0.0005	0.113
POSITIVE_REGULATION_OF_MAPK_CASCADE	0.5593	1.9915	0	0.0005	0.113
POSITIVE_REGULATION_OF_LOCOMOTION	0.5805	1.9916	0	0.0005	0.113
AXON_DEVELOPMENT	0.6057	1.9917	0	0.0005	0.113
ACTIVATION_OF_JUN_KINASE_ACTIVITY	0.7318	1.9919	0	0.0005	0.112
THYROID_HORMONE_MEDIATED_SIGNALING_PATHWAY	0.9117	1.992	0	0.0005	0.112
REGULATION_OF_HYDROGEN_PEROXIDE_MEDIATED_PROGRAMMED_CELL_DEATH	0.9122	1.9922	0	0.0005	0.112
DNA_TEMPLATED_TRANSCRIPTION_INITIATION	0.6521	1.9924	0	0.0005	0.111
REGULATION_OF_WOUND_HEALING	0.5679	1.9925	0	0.0005	0.111
REGULATION_OF_RECEPTOR_INTERNALIZATION	0.6536	1.9926	0	0.0005	0.111
REGULATION_OF_RESPONSE_TO_CYTOKINE_STIMULUS	0.6086	1.9937	0	0.0005	0.108
MAMMARY_GLAND_DEVELOPMENT	0.5773	1.9941	0	0.0005	0.108
RESPONSE_TO_ACTIVITY	0.5712	1.9943	0	0.0005	0.108
HISTONE_DEACETYLATION	0.7126	1.9945	0	0.0005	0.108
PEPTIDYL_TYROSINE_DEPHOSPHORYLATION	0.6421	1.9948	0	0.0005	0.108
RESPONSE_TO_FLUID_SHEAR_STRESS	0.7298	1.9948	0	0.0005	0.107
POSITIVE_REGULATION_OF_ORGANELLE_ORGANIZATION	0.6485	1.9951	0	0.0005	0.107
ENDOSOMAL_TRANSPORT	0.7049	1.9951	0	0.0005	0.107
POSITIVE_REGULATION_OF_UBIQUITIN_DEPENDENT_PROTEIN_CATABOLIC_PROCESS	0.6713	1.9953	0	0.0005	0.107
P38MAPK_CASCADE	0.6491	1.9953	0	0.0005	0.107
POSITIVE_REGULATION_OF_I_KAPPAB_KINASE_NF_KAPPAB_SIGNALING	0.6493	1.9954	0	0.0005	0.107
POSITIVE_REGULATION_OF_MYOBLAST_DIFFERENTIATION	0.7161	1.9957	0	0.0005	0.106
REGULATION_OF_PROTEIN_CONTAINING_COMPLEX_DISASSEMBLY	0.6688	1.9962	0	0.0005	0.105
POSITIVE_REGULATION_OF_CELLULAR_CARBOHYDRATE_METABOLIC_PROCESS	0.5929	1.9962	0	0.0005	0.105
POSITIVE_REGULATION_OF_AXONOGENESIS	0.6629	1.9962	0	0.0005	0.104
REGULATION_OF_JUN_KINASE_ACTIVITY	0.6801	1.9967	0	0.0005	0.103
NEGATIVE_REGULATION_OF_BINDING	0.6084	1.9969	0	0.0005	0.103
REGULATION_OF_AXONOGENESIS	0.6219	1.997	0	0.0005	0.103
ANION_HOMEOSTASIS	0.624	1.9971	0	0.0005	0.103
ENDOPLASMIC_RETICULUM_UNFOLDED_PROTEIN_RESPONSE	0.6695	1.9971	0	0.0005	0.103
REGULATION_OF_REACTIVE_OXYGEN_SPECIES_BIOSYNTHETIC_PROCESS	0.5769	1.9973	0	0.0005	0.103
REGULATION_OF_POLYSACCHARIDE_METABOLIC_PROCESS	0.639	1.9974	0	0.0005	0.103
PROTEIN_LOCALIZATION_TO_ORGANELLE	0.6372	1.9974	0	0.0005	0.103
POSITIVE_REGULATION_OF_CELL_DIFFERENTIATION	0.5682	1.9976	0	0.0005	0.103
MICROTUBULE_BASED_MOVEMENT	0.6153	1.9979	0	0.0005	0.102
POSITIVE_REGULATION_OF_PROTEIN_MODIFICATION_BY_SMALL_PROTEIN_CONJUGATION_OR_REMOVAL	0.685	1.9981	0	0.0005	0.102
MICROTUBULE_BASED_TRANSPORT	0.6729	1.9981	0	0.0005	0.102
REGULATION_OF_NEUROGENESIS	0.599	1.9981	0	0.0005	0.102
MEMBRANE_ORGANIZATION	0.595	1.9984	0	0.0005	0.102
PRI_MIRNA_TRANSCRIPTION_BY_RNA_POLYMERASE_II	0.69	1.9984	0	0.0005	0.102
REGULATION_OF_RESPONSE_TO_WOUNDING	0.5716	1.9986	0	0.0005	0.102
ORGANELLE_MEMBRANE_FUSION	0.6762	1.9986	0	0.0005	0.102
NEGATIVE_REGULATION_OF_PROSTAGLANDIN_BIOSYNTHETIC_PROCESS	0.8778	1.9988	0	0.0005	0.102
EMBRYONIC_RETINA_MORPHOGENESIS_IN_CAMERA_TYPE_EYE	0.944	1.9988	0	0.0005	0.102
REGULATION_OF_CHOLESTEROL_METABOLIC_PROCESS	0.6563	1.9992	0	0.0005	0.101
CELL_CYCLE_ARREST	0.646	1.9993	0	0.0005	0.101
EMBRYONIC_HEART_TUBE_DEVELOPMENT	0.6466	1.9997	0	0.0005	0.1
RESPONSE_TO_ARSENIC_CONTAINING_SUBSTANCE	0.6817	1.9998	0	0.0005	0.1
SIGNAL_RELEASE	0.5342	2	0	0.0005	0.1
DENDRITE_DEVELOPMENT	0.6352	2	0	0.0005	0.1
NEGATIVE_REGULATION_OF_PROTEIN_DEPHOSPHORYLATION	0.6591	2.0002	0	0.0005	0.1
LIPID_OXIDATION	0.6238	2.0003	0.0019	0.0005	0.1
POSITIVE_REGULATION_OF_PEPTIDYL_SERINE_PHOSPHORYLATION	0.6133	2.0003	0	0.0005	0.1
LIPID_PHOSPHORYLATION	0.6827	2.0005	0	0.0005	0.1
NEUROTROPHIN_SIGNALING_PATHWAY	0.7221	2.0006	0	0.0005	0.098
POSITIVE_REGULATION_OF_INTRACELLULAR_TRANSPORT	0.6648	2.0007	0	0.0005	0.098
REGULATION_OF_PROTEIN_TARGETING_TO_MITOCHONDRION	0.7123	2.0009	0	0.0005	0.098
ANTERIOR_POSTERIOR_AXIS_SPECIFICATION	0.6495	2.0009	0	0.0005	0.098
PIGMENT_METABOLIC_PROCESS	0.5963	2.0009	0	0.0005	0.098
TOLL_LIKE_RECEPTOR_SIGNALING_PATHWAY	0.615	2.0009	0	0.0005	0.098
REGULATION_OF_NUCLEAR_TRANSCRIBED_MRNA_CATABOLIC_PROCESS_DEADENYLATION_DEPENDENT_DECAY	0.7822	2.0009	0	0.0005	0.098
REGULATION_OF_ORGANELLE_ORGANIZATION	0.6426	2.0012	0	0.0005	0.098
NEGATIVE_REGULATION_OF_SMALL_GTPASE_MEDIATED_SIGNAL_TRANSDUCTION	0.6921	2.0012	0	0.0005	0.097
POSITIVE_REGULATION_OF_SPROUTING_ANGIOGENESIS	0.6416	2.0015	0	0.0005	0.097
AUTOPHAGY_OF_MITOCHONDRION	0.7021	2.0015	0	0.0005	0.097
COLUMNAR_CUBOIDAL_EPITHELIAL_CELL_DEVELOPMENT	0.6842	2.0016	0	0.0005	0.097
POSITIVE_REGULATION_OF_BINDING	0.6281	2.0017	0	0.0005	0.097
ENDOSOME_ORGANIZATION	0.7178	2.0019	0	0.0005	0.097
REGULATION_OF_CELL_MIGRATION_INVOLVED_IN_SPROUTING_ANGIOGENESIS	0.5762	1.9724	0	0.0006	0.152
REGULATION_OF_PEPTIDASE_ACTIVITY	0.5096	1.9724	0	0.0006	0.152
POSITIVE_REGULATION_OF_NOTCH_SIGNALING_PATHWAY	0.6791	1.9726	0	0.0006	0.152
NEUROTRANSMITTER_RECEPTOR_INTERNALIZATION	0.7129	1.9727	0	0.0006	0.151
DEVELOPMENTAL_MATURATION	0.5613	1.9728	0	0.0006	0.149
FEMALE_SEX_DIFFERENTIATION	0.5709	1.9734	0	0.0006	0.148
ORGANIC_HYDROXY_COMPOUND_CATABOLIC_PROCESS	0.5343	1.9735	0	0.0006	0.148
REGULATION_OF_CELL_PROJECTION_ASSEMBLY	0.6467	1.9737	0	0.0006	0.147
RIBOSE_PHOSPHATE_BIOSYNTHETIC_PROCESS	0.5669	1.9737	0	0.0006	0.147
SMOOTH_MUSCLE_CELL_DIFFERENTIATION	0.6423	1.9738	0	0.0006	0.147
CARDIAC_CHAMBER_DEVELOPMENT	0.6265	1.9741	0	0.0006	0.146
CELLULAR_RESPONSE_TO_STEROL	0.6781	1.9745	0	0.0006	0.146
METENCEPHALON_DEVELOPMENT	0.6074	1.9748	0	0.0006	0.146
RESPONSE_TO_BMP	0.5902	1.9748	0	0.0006	0.146
RHO_PROTEIN_SIGNAL_TRANSDUCTION	0.632	1.9749	0	0.0006	0.146
POSITIVE_REGULATION_OF_NEURON_PROJECTION_DEVELOPMENT	0.6295	1.9749	0	0.0006	0.146
KIDNEY_EPITHELIUM_DEVELOPMENT	0.5991	1.975	0	0.0006	0.146
CELLULAR_COMPONENT_MAINTENANCE	0.6148	1.9751	0	0.0006	0.146
MUSCLE_HYPERTROPHY_IN_RESPONSE_TO_STRESS	0.6502	1.9754	0	0.0006	0.146
POSITIVE_REGULATION_OF_PRI_MIRNA_TRANSCRIPTION_BY_RNA_POLYMERASE_II	0.6909	1.9757	0	0.0006	0.146
REGULATION_OF_BIOLOGICAL_PROCESS_INVOLVED_IN_SYMBIOTIC_INTERACTION	0.6204	1.9757	0	0.0006	0.146
NEPHRON_DEVELOPMENT	0.6031	1.976	0	0.0006	0.144
MRNA_MODIFICATION	0.8113	1.9765	0	0.0006	0.143
REACTIVE_NITROGEN_SPECIES_METABOLIC_PROCESS	0.5874	1.9768	0	0.0006	0.142
ADULT_BEHAVIOR	0.5659	1.9769	0	0.0006	0.141
EPITHELIAL_CELL_PROLIFERATION	0.5377	1.977	0	0.0006	0.141
INTRACELLULAR_ESTROGEN_RECEPTOR_SIGNALING_PATHWAY	0.7109	1.9771	0	0.0006	0.141
MITOCHONDRION_LOCALIZATION	0.6743	1.9776	0	0.0006	0.141
REGENERATION	0.5669	1.9777	0	0.0006	0.141
RIG_I_SIGNALING_PATHWAY	0.7395	1.9778	0	0.0006	0.14
REGULATION_OF_CELL_SUBSTRATE_JUNCTION_ORGANIZATION	0.7104	1.9779	0	0.0006	0.14
BRANCHING_MORPHOGENESIS_OF_AN_EPITHELIAL_TUBE	0.6064	1.9782	0	0.0006	0.14
POSITIVE_REGULATION_OF_TRANSMEMBRANE_RECEPTOR_PROTEIN_SERINE_THREONINE_KINASE_SIGNALING_PATHWAY	0.6172	1.9783	0	0.0006	0.14
REGULATION_OF_SODIUM_ION_TRANSMEMBRANE_TRANSPORTER_ACTIVITY	0.622	1.9792	0	0.0006	0.138
MORPHOGENESIS_OF_AN_EPITHELIUM	0.5933	1.9793	0	0.0006	0.138
P_BODY_ASSEMBLY	0.8386	1.9793	0	0.0006	0.138
POSTSYNAPTIC_NEUROTRANSMITTER_RECEPTOR_INTERNALIZATION	0.7704	1.9797	0	0.0006	0.138
MEMBRANE_FUSION	0.6333	1.9797	0	0.0006	0.138
ION_HOMEOSTASIS	0.5292	1.9801	0	0.0006	0.136
SPHINGOLIPID_BIOSYNTHETIC_PROCESS	0.6148	1.9801	0	0.0006	0.136
REGULATION_OF_APOPTOTIC_SIGNALING_PATHWAY	0.5879	1.9802	0	0.0006	0.136
NEGATIVE_REGULATION_OF_ANION_TRANSPORT	0.5406	1.9806	0	0.0006	0.136
REGULATION_OF_VIRAL_INDUCED_CYTOPLASMIC_PATTERN_RECOGNITION_RECEPTOR_SIGNALING_PATHWAY	0.7252	1.9807	0	0.0006	0.136
MUSCLE_ORGAN_DEVELOPMENT	0.5709	1.9808	0	0.0006	0.136
SMAD_PROTEIN_SIGNAL_TRANSDUCTION	0.6161	1.9808	0	0.0006	0.136
HEME_METABOLIC_PROCESS	0.6803	1.9809	0	0.0006	0.136
REGULATION_OF_POLYSACCHARIDE_BIOSYNTHETIC_PROCESS	0.6669	1.9809	0	0.0006	0.136
MALE_GAMETE_GENERATION	0.5584	1.981	0	0.0006	0.136
POSITIVE_REGULATION_OF_DENDRITIC_SPINE_DEVELOPMENT	0.6948	1.9812	0	0.0006	0.136
DEVELOPMENTAL_GROWTH_INVOLVED_IN_MORPHOGENESIS	0.6087	1.9813	0	0.0006	0.136
POSITIVE_REGULATION_OF_SECRETION	0.5359	1.9825	0	0.0006	0.135
REGULATION_OF_CYTOSKELETON_ORGANIZATION	0.6173	1.9575	0	0.0007	0.182
REGULATION_OF_SMOOTHENED_SIGNALING_PATHWAY	0.6766	1.9576	0	0.0007	0.182
INTRINSIC_APOPTOTIC_SIGNALING_PATHWAY_IN_RESPONSE_TO_ENDOPLASMIC_RETICULUM_STRESS	0.6457	1.9578	0	0.0007	0.182
ORGANELLE_TRANSPORT_ALONG_MICROTUBULE	0.6961	1.9579	0	0.0007	0.182
RESPONSE_TO_NUTRIENT	0.5177	1.9579	0	0.0007	0.182
INTRINSIC_APOPTOTIC_SIGNALING_PATHWAY_IN_RESPONSE_TO_DNA_DAMAGE	0.6414	1.9582	0	0.0007	0.18
REGULATION_OF_NEUROTRANSMITTER_LEVELS	0.5468	1.9582	0	0.0007	0.18
REGULATION_OF_CELL_ADHESION	0.5794	1.9583	0	0.0007	0.18
NEGATIVE_REGULATION_OF_RNA_CATABOLIC_PROCESS	0.6849	1.9583	0	0.0007	0.18
AMYLOID_PRECURSOR_PROTEIN_METABOLIC_PROCESS	0.6056	1.9584	0	0.0007	0.18
MEGAKARYOCYTE_DIFFERENTIATION	0.6358	1.9585	0	0.0007	0.18
REGULATION_OF_STRIATED_MUSCLE_CELL_DIFFERENTIATION	0.5749	1.9589	0	0.0007	0.177
IMPORT_INTO_CELL	0.5319	1.9589	0	0.0007	0.177
MICROTUBULE_CYTOSKELETON_ORGANIZATION	0.6492	1.9589	0	0.0007	0.177
REGULATION_OF_PROTEIN_LOCALIZATION_TO_PLASMA_MEMBRANE	0.6351	1.959	0	0.0007	0.177
PLATELET_DERIVED_GROWTH_FACTOR_RECEPTOR_SIGNALING_PATHWAY	0.6837	1.9592	0	0.0007	0.176
POSITIVE_REGULATION_OF_CYTOPLASMIC_TRANSLATION	0.8725	1.9594	0	0.0007	0.175
ENTRAINMENT_OF_CIRCADIAN_CLOCK	0.6861	1.9596	0	0.0007	0.175
PROTEIN_COMPLEX_OLIGOMERIZATION	0.5676	1.9598	0	0.0007	0.175
PROTEIN_CONTAINING_COMPLEX_LOCALIZATION	0.6976	1.96	0	0.0007	0.175
TOXIN_TRANSPORT	0.6772	1.9604	0	0.0007	0.175
REGULATION_OF_POTASSIUM_ION_TRANSMEMBRANE_TRANSPORTER_ACTIVITY	0.6075	1.9606	0	0.0007	0.175
NEGATIVE_REGULATION_OF_TELOMERE_MAINTENANCE	0.8094	1.9607	0	0.0007	0.175
REGULATION_OF_MUSCLE_SYSTEM_PROCESS	0.548	1.9608	0	0.0007	0.175
REGULATION_OF_EXTENT_OF_CELL_GROWTH	0.6276	1.9608	0	0.0007	0.175
PROTEIN_O_LINKED_GLYCOSYLATION	0.6171	1.9609	0	0.0007	0.175
REGULATION_OF_GLYCOGEN_METABOLIC_PROCESS	0.6319	1.961	0	0.0007	0.175
CELL_CYCLE	0.6448	1.9612	0	0.0007	0.175
MACROMOLECULE_METHYLATION	0.6856	1.9614	0	0.0007	0.175
MYD88_INDEPENDENT_TOLL_LIKE_RECEPTOR_SIGNALING_PATHWAY	0.7215	1.9614	0	0.0007	0.175
REGULATION_OF_PROTEIN_LOCALIZATION_TO_NUCLEUS	0.6721	1.9617	0	0.0007	0.175
REGULATION_OF_MRNA_PROCESSING	0.7341	1.9618	0	0.0007	0.174
INTRACELLULAR_STEROL_TRANSPORT	0.7042	1.962	0	0.0007	0.174
SUBSTRATE_ADHESION_DEPENDENT_CELL_SPREADING	0.6405	1.9622	0	0.0007	0.174
IMMUNE_SYSTEM_DEVELOPMENT	0.5922	1.9623	0	0.0007	0.174
RNA_PROCESSING	0.6245	1.9625	0	0.0007	0.174
PROTEIN_K63_LINKED_UBIQUITINATION	0.7178	1.9627	0	0.0007	0.174
MIRNA_METABOLIC_PROCESS	0.8041	1.963	0	0.0007	0.174
NUCLEOBASE_METABOLIC_PROCESS	0.6793	1.9632	0	0.0007	0.173
PHYSIOLOGICAL_CARDIAC_MUSCLE_HYPERTROPHY	0.6541	1.9633	0	0.0007	0.173
POSITIVE_REGULATION_OF_PEPTIDE_SECRETION	0.5445	1.9634	0	0.0007	0.173
TETRAPYRROLE_METABOLIC_PROCESS	0.6076	1.9635	0	0.0007	0.173
EXOCYTOSIS	0.5626	1.9636	0	0.0007	0.172
PROTEIN_EXIT_FROM_ENDOPLASMIC_RETICULUM	0.6771	1.9638	0	0.0007	0.171
REGULATION_OF_GLUCAN_BIOSYNTHETIC_PROCESS	0.6674	1.9639	0	0.0007	0.171
LOCOMOTORY_BEHAVIOR	0.5511	1.964	0	0.0007	0.171
POSITIVE_REGULATION_OF_LAMELLIPODIUM_ASSEMBLY	0.7609	1.9641	0	0.0007	0.171
REGULATION_OF_TRANSLATIONAL_INITIATION	0.7274	1.9642	0	0.0007	0.17
POSITIVE_REGULATION_OF_LIPID_METABOLIC_PROCESS	0.5293	1.9643	0	0.0007	0.17
CELL_CELL_SIGNALING	0.5417	1.9643	0	0.0007	0.17
POSITIVE_REGULATION_OF_WNT_SIGNALING_PATHWAY	0.6497	1.9647	0	0.0007	0.169
REGULATION_OF_MRNA_METABOLIC_PROCESS	0.6963	1.9648	0	0.0007	0.169
VASCULAR_ENDOTHELIAL_GROWTH_FACTOR_RECEPTOR_SIGNALING_PATHWAY	0.6587	1.9648	0	0.0007	0.169
PROTEIN_LOCALIZATION_TO_ENDOSOME	0.7821	1.9649	0	0.0007	0.169
REGULATION_OF_MRNA_SPLICING_VIA_SPLICEOSOME	0.7315	1.9649	0	0.0007	0.169
PEROXISOME_PROLIFERATOR_ACTIVATED_RECEPTOR_SIGNALING_PATHWAY	0.7222	1.9652	0	0.0007	0.169
REGULATION_OF_CELL_JUNCTION_ASSEMBLY	0.599	1.9655	0	0.0007	0.168
ALPHA_AMINO_ACID_METABOLIC_PROCESS	0.5684	1.9655	0	0.0007	0.168
ENDOTHELIAL_CELL_APOPTOTIC_PROCESS	0.6052	1.9657	0	0.0007	0.168
ESTABLISHMENT_OF_ENDOTHELIAL_BARRIER	0.6791	1.9662	0	0.0007	0.168
POSITIVE_REGULATION_OF_STRESS_ACTIVATED_PROTEIN_KINASE_SIGNALING_CASCADE	0.6193	1.9663	0	0.0007	0.168
APICAL_JUNCTION_ASSEMBLY	0.6488	1.9663	0	0.0007	0.167
POSITIVE_REGULATION_OF_PROTEASOMAL_UBIQUITIN_DEPENDENT_PROTEIN_CATABOLIC_PROCESS	0.6781	1.9664	0	0.0007	0.167
REGULATION_OF_SODIUM_ION_TRANSPORT	0.5993	1.9669	0	0.0007	0.167
POSITIVE_REGULATION_OF_BROWN_FAT_CELL_DIFFERENTIATION	0.7602	1.9669	0	0.0007	0.167
NEGATIVE_REGULATION_OF_VASCULATURE_DEVELOPMENT	0.552	1.9669	0	0.0007	0.167
REGULATION_OF_ALTERNATIVE_MRNA_SPLICING_VIA_SPLICEOSOME	0.7334	1.967	0	0.0007	0.167
NEGATIVE_REGULATION_OF_ERBB_SIGNALING_PATHWAY	0.7048	1.9672	0	0.0007	0.167
POSITIVE_REGULATION_OF_TRANSCRIPTION_FROM_RNA_POLYMERASE_II_PROMOTER_IN_RESPONSE_TO_STRESS	0.7077	1.9675	0	0.0007	0.165
ACETYL_COA_BIOSYNTHETIC_PROCESS	0.7262	1.9677	0	0.0007	0.163
NEGATIVE_REGULATION_OF_PROTEIN_SUMOYLATION	0.8485	1.9677	0	0.0007	0.163
POSITIVE_REGULATION_OF_CHROMOSOME_ORGANIZATION	0.7158	1.9678	0	0.0007	0.163
CELL_AGING	0.6447	1.9679	0	0.0007	0.163
DENDRITIC_SPINE_DEVELOPMENT	0.6496	1.968	0	0.0007	0.163
ENDOPLASMIC_RETICULUM_TUBULAR_NETWORK_ORGANIZATION	0.8326	1.9681	0	0.0007	0.161
NEGATIVE_REGULATION_OF_TRANSPORT	0.5418	1.9683	0	0.0007	0.161
GLUTAMINE_FAMILY_AMINO_ACID_METABOLIC_PROCESS	0.5782	1.9684	0.0019	0.0007	0.161
PROTEIN_CONTAINING_COMPLEX_SUBUNIT_ORGANIZATION	0.592	1.9684	0	0.0007	0.161
ROOF_OF_MOUTH_DEVELOPMENT	0.6368	1.9685	0	0.0007	0.16
REGULATION_OF_KETONE_BIOSYNTHETIC_PROCESS	0.6999	1.9687	0.002	0.0007	0.16
LIPID_DROPLET_ORGANIZATION	0.6832	1.9691	0	0.0007	0.159
PRIMARY_MIRNA_PROCESSING	0.8626	1.9692	0	0.0007	0.159
POSITIVE_REGULATION_OF_ENDOTHELIAL_CELL_MIGRATION	0.6024	1.9693	0	0.0007	0.159
NEGATIVE_REGULATION_OF_PROTEIN_MODIFICATION_BY_SMALL_PROTEIN_CONJUGATION_OR_REMOVAL	0.6542	1.9694	0	0.0007	0.159
ANIMAL_ORGAN_MORPHOGENESIS	0.5564	1.9695	0	0.0007	0.159
NEGATIVE_REGULATION_OF_FAT_CELL_DIFFERENTIATION	0.6187	1.9695	0	0.0007	0.159
BEHAVIOR	0.536	1.97	0	0.0007	0.157
NEGATIVE_REGULATION_OF_ION_TRANSPORT	0.533	1.9701	0	0.0007	0.157
REGULATION_OF_CELL_CYCLE	0.6484	1.9702	0	0.0007	0.157
PROTEIN_TETRAMERIZATION	0.5671	1.9703	0	0.0007	0.157
RESPONSE_TO_CALCIUM_ION	0.5559	1.9706	0	0.0007	0.156
RESPONSE_TO_EPIDERMAL_GROWTH_FACTOR	0.7159	1.9706	0	0.0007	0.156
REGULATION_OF_ENDOPLASMIC_RETICULUM_STRESS_INDUCED_INTRINSIC_APOPTOTIC_SIGNALING_PATHWAY	0.6893	1.9708	0	0.0007	0.156
REGULATION_OF_VIRAL_LIFE_CYCLE	0.6235	1.9711	0	0.0007	0.156
STRIATED_MUSCLE_CELL_DEVELOPMENT	0.5895	1.9711	0	0.0007	0.156
REGULATION_OF_PROTEIN_ACETYLATION	0.6849	1.9712	0	0.0007	0.156
PROTEIN_DEMANNOSYLATION	0.8	1.9712	0	0.0007	0.156
OSSIFICATION	0.5739	1.9712	0	0.0007	0.156
NEGATIVE_REGULATION_OF_GROWTH	0.5663	1.9713	0	0.0007	0.156
POSITIVE_REGULATION_OF_BLOOD_VESSEL_ENDOTHELIAL_CELL_MIGRATION	0.6233	1.9713	0	0.0007	0.155
METHYLATION	0.6665	1.9714	0	0.0007	0.155
GASTRULATION	0.6014	1.9721	0	0.0007	0.153
PROTEIN_MONOUBIQUITINATION	0.7664	1.9477	0	0.0008	0.208
NEGATIVE_REGULATION_OF_BMP_SIGNALING_PATHWAY	0.6298	1.9477	0	0.0008	0.208
RESPONSE_TO_UV	0.6657	1.9482	0	0.0008	0.206
NUCLEOBASE_BIOSYNTHETIC_PROCESS	0.7627	1.9484	0	0.0008	0.206
REGULATION_OF_PROTEIN_GLYCOSYLATION	0.7981	1.9486	0	0.0008	0.206
REGULATION_OF_RESPONSE_TO_EXTRACELLULAR_STIMULUS	0.6674	1.9487	0	0.0008	0.206
SKELETAL_MUSCLE_CELL_PROLIFERATION	0.7494	1.9487	0	0.0008	0.206
THIOESTER_METABOLIC_PROCESS	0.5707	1.9489	0	0.0008	0.205
NUCLEAR_TRANSPORT	0.6863	1.949	0	0.0008	0.205
POSITIVE_REGULATION_OF_SMOOTH_MUSCLE_CELL_PROLIFERATION	0.589	1.9493	0	0.0008	0.202
PROTEIN_DEMETHYLATION	0.7572	1.9493	0	0.0008	0.202
NEGATIVE_REGULATION_OF_PROTEIN_POLYUBIQUITINATION	0.8019	1.9494	0	0.0008	0.201
CYTOPLASMIC_MICROTUBULE_ORGANIZATION	0.7097	1.9496	0	0.0008	0.201
POSITIVE_REGULATION_OF_PROTEIN_POLYMERIZATION	0.6515	1.9498	0	0.0008	0.201
NEGATIVE_REGULATION_OF_MITOCHONDRION_ORGANIZATION	0.6431	1.9499	0	0.0008	0.201
POSITIVE_REGULATION_OF_TRANSLATIONAL_INITIATION	0.7575	1.95	0	0.0008	0.201
REGULATION_OF_ER_TO_GOLGI_VESICLE_MEDIATED_TRANSPORT	0.7945	1.9502	0	0.0008	0.201
NEGATIVE_REGULATION_OF_PROTEIN_LOCALIZATION_TO_NUCLEUS	0.7385	1.9503	0	0.0008	0.201
TUBE_FORMATION	0.634	1.9506	0	0.0008	0.199
CARDIAC_VENTRICLE_DEVELOPMENT	0.6265	1.9508	0	0.0008	0.199
INSULIN_LIKE_GROWTH_FACTOR_RECEPTOR_SIGNALING_PATHWAY	0.6113	1.9509	0	0.0008	0.199
RESPONSE_TO_MECHANICAL_STIMULUS	0.5751	1.951	0	0.0008	0.199
GLAND_MORPHOGENESIS	0.591	1.9516	0	0.0008	0.197
CELL_CYCLE_G1_S_PHASE_TRANSITION	0.6506	1.9516	0	0.0008	0.197
REGULATION_OF_NEURON_DIFFERENTIATION	0.588	1.9516	0	0.0008	0.197
CORTICOSTEROID_RECEPTOR_SIGNALING_PATHWAY	0.8255	1.9517	0	0.0008	0.197
PEPTIDE_CATABOLIC_PROCESS	0.6522	1.9518	0	0.0008	0.197
REGULATION_OF_GENE_EXPRESSION_EPIGENETIC	0.6433	1.952	0	0.0008	0.196
ALCOHOL_CATABOLIC_PROCESS	0.5517	1.9523	0	0.0008	0.196
CARDIAC_MUSCLE_CELL_PROLIFERATION	0.6291	1.9526	0	0.0008	0.195
GLIAL_CELL_DEVELOPMENT	0.5766	1.9528	0	0.0008	0.195
NEGATIVE_REGULATION_OF_CAMP_DEPENDENT_PROTEIN_KINASE_ACTIVITY	0.8385	1.9529	0	0.0008	0.195
THIOESTER_BIOSYNTHETIC_PROCESS	0.6186	1.9531	0	0.0008	0.195
NEGATIVE_REGULATION_OF_MRNA_METABOLIC_PROCESS	0.6985	1.9534	0	0.0008	0.194
REGULATION_OF_SODIUM_ION_TRANSMEMBRANE_TRANSPORT	0.6063	1.9537	0	0.0008	0.194
RETICULOPHAGY	0.7916	1.9538	0	0.0008	0.194
REGULATION_OF_MRNA_CATABOLIC_PROCESS	0.6768	1.9538	0	0.0008	0.194
PURINE_CONTAINING_COMPOUND_BIOSYNTHETIC_PROCESS	0.5449	1.9539	0	0.0008	0.194
POSITIVE_REGULATION_OF_CELL_CYCLE	0.634	1.9539	0	0.0008	0.194
RESPONSE_TO_CAMP	0.5598	1.9546	0.002	0.0008	0.191
EPITHELIAL_CELL_DIFFERENTIATION_INVOLVED_IN_KIDNEY_DEVELOPMENT	0.6577	1.9548	0	0.0008	0.191
SKELETAL_MUSCLE_ADAPTATION	0.6588	1.9548	0	0.0008	0.191
NEGATIVE_REGULATION_OF_MACROAUTOPHAGY	0.7285	1.9549	0	0.0008	0.191
DICARBOXYLIC_ACID_METABOLIC_PROCESS	0.5798	1.9551	0.0019	0.0008	0.191
CALMODULIN_DEPENDENT_KINASE_SIGNALING_PATHWAY	0.8861	1.9554	0	0.0008	0.188
NEGATIVE_REGULATION_OF_MYELOID_CELL_DIFFERENTIATION	0.5955	1.9555	0	0.0008	0.188
REGULATION_OF_CELLULAR_RESPIRATION	0.7076	1.9557	0	0.0008	0.188
REGULATION_OF_ESTABLISHMENT_OR_MAINTENANCE_OF_CELL_POLARITY	0.7858	1.9557	0	0.0008	0.188
GLYCOSYL_COMPOUND_METABOLIC_PROCESS	0.5862	1.9558	0	0.0008	0.188
MORPHOGENESIS_OF_A_BRANCHING_STRUCTURE	0.5965	1.9563	0	0.0008	0.186
NEGATIVE_REGULATION_OF_MRNA_CATABOLIC_PROCESS	0.6791	1.9564	0	0.0008	0.186
CELLULAR_MONOVALENT_INORGANIC_CATION_HOMEOSTASIS	0.6068	1.9565	0	0.0008	0.185
MATERNAL_PROCESS_INVOLVED_IN_FEMALE_PREGNANCY	0.6237	1.9567	0	0.0008	0.183
PROTEIN_KINASE_B_SIGNALING	0.5536	1.9567	0	0.0008	0.183
MODULATION_OF_PROCESS_OF_OTHER_ORGANISM	0.605	1.9569	0	0.0008	0.183
LENS_DEVELOPMENT_IN_CAMERA_TYPE_EYE	0.6303	1.957	0	0.0008	0.183
SIGNAL_TRANSDUCTION_IN_RESPONSE_TO_DNA_DAMAGE	0.6831	1.9397	0	0.0009	0.226
MODULATION_BY_HOST_OF_SYMBIONT_PROCESS	0.6462	1.9397	0	0.0009	0.226
ERYTHROCYTE_DEVELOPMENT	0.6998	1.9403	0	0.0009	0.225
POSITIVE_REGULATION_OF_PROTEIN_ACETYLATION	0.6972	1.9404	0	0.0009	0.225
IMPORT_INTO_NUCLEUS	0.6719	1.9407	0	0.0009	0.224
NUCLEOSIDE_MONOPHOSPHATE_BIOSYNTHETIC_PROCESS	0.6742	1.9409	0	0.0009	0.224
NEGATIVE_REGULATION_OF_NEURON_DEATH	0.5824	1.941	0	0.0009	0.224
POSITIVE_REGULATION_OF_ERYTHROCYTE_DIFFERENTIATION	0.7042	1.9414	0	0.0009	0.223
NEGATIVE_REGULATION_OF_CYCLIN_DEPENDENT_PROTEIN_KINASE_ACTIVITY	0.7084	1.9415	0	0.0009	0.223
REGULATION_OF_SUPRAMOLECULAR_FIBER_ORGANIZATION	0.6128	1.9418	0	0.0009	0.223
LACTATION	0.6101	1.9418	0	0.0009	0.223
AORTA_DEVELOPMENT	0.6707	1.9422	0.002	0.0009	0.221
NEUROTROPHIN_TRK_RECEPTOR_SIGNALING_PATHWAY	0.7046	1.9425	0	0.0009	0.221
MAINTENANCE_OF_PROTEIN_LOCATION_IN_CELL	0.6433	1.9425	0	0.0009	0.221
REGULATION_OF_AMYLOID_PRECURSOR_PROTEIN_CATABOLIC_PROCESS	0.6027	1.9429	0	0.0009	0.219
RETROGRADE_TRANSPORT_ENDOSOME_TO_GOLGI	0.733	1.9429	0	0.0009	0.219
LAMELLIPODIUM_ASSEMBLY	0.6757	1.9429	0	0.0009	0.219
POSITIVE_REGULATION_OF_STRIATED_MUSCLE_CELL_DIFFERENTIATION	0.5656	1.9431	0	0.0009	0.219
POSITIVE_REGULATION_OF_PROTEIN_TARGETING_TO_MITOCHONDRION	0.755	1.9432	0	0.0009	0.219
RESPONSE_TO_GLUCAGON	0.5915	1.9432	0	0.0009	0.219
NEGATIVE_REGULATION_OF_DNA_BINDING_TRANSCRIPTION_FACTOR_ACTIVITY	0.5783	1.9433	0	0.0009	0.218
ECTODERM_DEVELOPMENT	0.7482	1.9437	0	0.0009	0.218
CELLULAR_RESPONSE_TO_RADIATION	0.6193	1.9437	0	0.0009	0.218
REGULATION_OF_OXIDATIVE_STRESS_INDUCED_NEURON_DEATH	0.7349	1.9437	0	0.0009	0.218
CELLULAR_ION_HOMEOSTASIS	0.5208	1.9438	0	0.0009	0.218
REGULATION_OF_MICROTUBULE_POLYMERIZATION	0.7011	1.9439	0	0.0009	0.217
REGULATION_OF_HISTONE_DEACETYLATION	0.7035	1.9443	0	0.0009	0.216
DEVELOPMENT_OF_PRIMARY_FEMALE_SEXUAL_CHARACTERISTICS	0.5713	1.9445	0	0.0009	0.216
CELL_DIFFERENTIATION_INVOLVED_IN_KIDNEY_DEVELOPMENT	0.6442	1.9448	0	0.0009	0.216
PARAXIAL_MESODERM_DEVELOPMENT	0.7569	1.9449	0	0.0009	0.216
SKELETAL_MUSCLE_TISSUE_REGENERATION	0.6313	1.945	0	0.0009	0.216
NEGATIVE_REGULATION_OF_INTRACELLULAR_TRANSPORT	0.6481	1.9454	0	0.0009	0.213
ACTIN_FILAMENT_DEPOLYMERIZATION	0.6828	1.9456	0	0.0009	0.212
SYNAPSE_ORGANIZATION	0.5698	1.9459	0	0.0009	0.212
POSITIVE_REGULATION_OF_CHROMATIN_ORGANIZATION	0.6948	1.9463	0	0.0009	0.211
MIRNA_CATABOLIC_PROCESS	0.8953	1.9464	0	0.0009	0.211
NEGATIVE_REGULATION_OF_RESPONSE_TO_EXTERNAL_STIMULUS	0.5175	1.9464	0	0.0009	0.211
ALTERNATIVE_MRNA_SPLICING_VIA_SPLICEOSOME	0.7224	1.9464	0	0.0009	0.211
MORPHOGENESIS_OF_AN_EPITHELIAL_SHEET	0.6868	1.9464	0	0.0009	0.211
POSITIVE_REGULATION_OF_NERVOUS_SYSTEM_DEVELOPMENT	0.5881	1.9465	0	0.0009	0.211
PROTEIN_POLYMERIZATION	0.6184	1.9467	0	0.0009	0.211
REGULATION_OF_NUCLEOTIDE_BIOSYNTHETIC_PROCESS	0.6008	1.9467	0	0.0009	0.211
TELOMERE_CAPPING	0.7336	1.9471	0	0.0009	0.21
REGULATION_OF_POSTSYNAPSE_ORGANIZATION	0.6134	1.9473	0	0.0009	0.21
NEGATIVE_REGULATION_OF_CELL_ADHESION	0.5698	1.9473	0	0.0009	0.21
TOLL_LIKE_RECEPTOR_4_SIGNALING_PATHWAY	0.6598	1.9474	0	0.0009	0.21
GALACTOSE_METABOLIC_PROCESS	0.7573	1.9318	0	0.001	0.248
REGULATION_OF_RHO_PROTEIN_SIGNAL_TRANSDUCTION	0.6213	1.9319	0	0.001	0.248
NUCLEAR_BODY_ORGANIZATION	0.8008	1.9321	0	0.001	0.248
ESTABLISHMENT_OF_EPITHELIAL_CELL_POLARITY	0.7334	1.9323	0	0.001	0.247
RNA_INTERFERENCE	0.8214	1.9326	0	0.001	0.247
REGULATION_OF_SMOOTH_MUSCLE_CELL_DIFFERENTIATION	0.6492	1.9326	0	0.001	0.247
ENSHEATHMENT_OF_NEURONS	0.6087	1.9327	0	0.001	0.247
CHROMOSOME_ORGANIZATION	0.6728	1.933	0	0.001	0.247
PORPHYRIN_CONTAINING_COMPOUND_METABOLIC_PROCESS	0.6429	1.9331	0	0.001	0.247
POSITIVE_REGULATION_OF_LIPID_BIOSYNTHETIC_PROCESS	0.524	1.9334	0	0.001	0.247
CARDIAC_MUSCLE_TISSUE_MORPHOGENESIS	0.6301	1.9337	0	0.001	0.247
CELLULAR_RESPONSE_TO_LIPOPROTEIN_PARTICLE_STIMULUS	0.6583	1.9339	0	0.001	0.246
REGULATION_OF_FATTY_ACID_OXIDATION	0.6357	1.9339	0	0.001	0.246
NEGATIVE_REGULATION_OF_PHOSPHATIDYLINOSITOL_3_KINASE_SIGNALING	0.7264	1.934	0	0.001	0.246
IMPORT_ACROSS_PLASMA_MEMBRANE	0.5404	1.934	0	0.001	0.246
REGULATION_OF_PROTEIN_POLYMERIZATION	0.6291	1.9342	0	0.001	0.246
POSITIVE_REGULATION_OF_P38MAPK_CASCADE	0.6522	1.9345	0	0.001	0.246
GERM_CELL_DEVELOPMENT	0.5414	1.9345	0	0.001	0.246
POSTSYNAPSE_ORGANIZATION	0.5952	1.9346	0	0.001	0.246
NEGATIVE_REGULATION_OF_ORGANELLE_ORGANIZATION	0.633	1.9347	0	0.001	0.245
CERAMIDE_METABOLIC_PROCESS	0.5926	1.9348	0	0.001	0.245
CELLULAR_COMPONENT_ASSEMBLY_INVOLVED_IN_MORPHOGENESIS	0.5962	1.9351	0	0.001	0.244
POSITIVE_REGULATION_OF_PHOSPHATIDYLINOSITOL_3_KINASE_SIGNALING	0.6037	1.9352	0	0.001	0.244
POSITIVE_REGULATION_OF_CELLULAR_RESPONSE_TO_TRANSFORMING_GROWTH_FACTOR_BETA_STIMULUS	0.6985	1.9353	0	0.001	0.244
RESPONSE_TO_STEROL_DEPLETION	0.7964	1.9353	0	0.001	0.244
REGULATION_OF_AUTOPHAGOSOME_ASSEMBLY	0.7467	1.9354	0	0.001	0.243
ENDOCRINE_SYSTEM_DEVELOPMENT	0.5753	1.9358	0	0.001	0.241
ARTERY_MORPHOGENESIS	0.6148	1.9361	0	0.001	0.238
CELL_CYCLE_PROCESS	0.6445	1.9366	0	0.001	0.234
NEGATIVE_REGULATION_OF_CYTOSKELETON_ORGANIZATION	0.6343	1.9366	0	0.001	0.234
RNA_POLYADENYLATION	0.7775	1.9367	0	0.001	0.234
REPRODUCTIVE_SYSTEM_DEVELOPMENT	0.5594	1.9368	0	0.001	0.234
SOMATIC_STEM_CELL_POPULATION_MAINTENANCE	0.6246	1.9369	0	0.001	0.234
PROTEIN_DESTABILIZATION	0.6664	1.9372	0	0.001	0.232
DEFENSE_RESPONSE_TO_VIRUS	0.6083	1.9372	0	0.001	0.232
POSITIVE_REGULATION_OF_TRANSLATION	0.6734	1.9372	0	0.001	0.232
PROTEIN_METHYLATION	0.7021	1.9375	0	0.001	0.231
DNA_DAMAGE_RESPONSE_SIGNAL_TRANSDUCTION_BY_P53_CLASS_MEDIATOR	0.6806	1.9375	0	0.001	0.231
CORONARY_VASCULATURE_DEVELOPMENT	0.6956	1.9376	0	0.001	0.231
NEGATIVE_REGULATION_OF_CELL_DEVELOPMENT	0.5812	1.9377	0	0.001	0.231
NUCLEOTIDE_SUGAR_METABOLIC_PROCESS	0.6832	1.938	0	0.001	0.229
REGULATION_OF_CELL_CELL_ADHESION_MEDIATED_BY_CADHERIN	0.6937	1.938	0	0.001	0.229
NEGATIVE_REGULATION_OF_PROTEIN_CONTAINING_COMPLEX_ASSEMBLY	0.6254	1.938	0	0.001	0.229
REGULATION_OF_BILE_ACID_METABOLIC_PROCESS	0.73	1.9381	0	0.001	0.229
REGULATION_OF_RESPONSE_TO_EXTERNAL_STIMULUS	0.5405	1.9382	0	0.001	0.229
MUSCLE_ORGAN_MORPHOGENESIS	0.6106	1.9385	0	0.001	0.227
REGULATION_OF_RIG_I_SIGNALING_PATHWAY	0.7595	1.9386	0	0.001	0.227
REGULATION_OF_INTRACELLULAR_ESTROGEN_RECEPTOR_SIGNALING_PATHWAY	0.7186	1.9388	0	0.001	0.227
NEGATIVE_REGULATION_OF_PROTEIN_CONTAINING_COMPLEX_DISASSEMBLY	0.6658	1.9388	0	0.001	0.227
REGULATION_OF_TOLL_LIKE_RECEPTOR_SIGNALING_PATHWAY	0.612	1.9388	0	0.001	0.227
NEGATIVE_REGULATION_OF_PROTEIN_BINDING	0.6042	1.9389	0	0.001	0.227
SMOOTH_MUSCLE_CELL_MIGRATION	0.6413	1.9389	0	0.001	0.227
POSITIVE_REGULATION_OF_WOUND_HEALING	0.5977	1.939	0	0.001	0.227
POSITIVE_REGULATION_OF_CELL_MATRIX_ADHESION	0.6444	1.9242	0	0.0011	0.271
VESICLE_MEDIATED_TRANSPORT_BETWEEN_ENDOSOMAL_COMPARTMENTS	0.7317	1.9243	0	0.0011	0.271
NEGATIVE_REGULATION_OF_ENDOTHELIAL_CELL_DIFFERENTIATION	0.7882	1.9244	0	0.0011	0.271
ORGANOPHOSPHATE_ESTER_TRANSPORT	0.5451	1.9247	0	0.0011	0.269
TELENCEPHALON_DEVELOPMENT	0.5886	1.9248	0	0.0011	0.268
PHOTOPERIODISM	0.661	1.9248	0	0.0011	0.268
POSITIVE_REGULATION_OF_CYTOSKELETON_ORGANIZATION	0.6153	1.9249	0	0.0011	0.268
MRNA_PROCESSING	0.6917	1.925	0	0.0011	0.268
BIOLOGICAL_ADHESION	0.5497	1.9251	0	0.0011	0.267
RESPONSE_TO_ISCHEMIA	0.6205	1.9253	0	0.0011	0.267
RESPONSE_TO_OXYGEN_LEVELS	0.5613	1.9253	0	0.0011	0.267
NEURAL_TUBE_FORMATION	0.6741	1.9253	0	0.0011	0.267
DNA_CATABOLIC_PROCESS_ENDONUCLEOLYTIC	0.6982	1.9254	0	0.0011	0.267
RESPONSE_TO_DEXAMETHASONE	0.6017	1.9254	0	0.0011	0.267
STEROL_HOMEOSTASIS	0.5094	1.9255	0.0019	0.0011	0.266
CELLULAR_RESPONSE_TO_HEAT	0.6951	1.9256	0	0.0011	0.265
MAINTENANCE_OF_BLOOD_BRAIN_BARRIER	0.7022	1.9256	0	0.0011	0.265
PROTEIN_HOMOOLIGOMERIZATION	0.5545	1.9257	0	0.0011	0.265
RESPONSE_TO_MUSCLE_STRETCH	0.7099	1.9257	0	0.0011	0.265
RESPONSE_TO_ESTRADIOL	0.5521	1.9259	0	0.0011	0.263
CARBOHYDRATE_DERIVATIVE_CATABOLIC_PROCESS	0.539	1.926	0	0.0011	0.262
NEGATIVE_REGULATION_OF_INTRACELLULAR_STEROID_HORMONE_RECEPTOR_SIGNALING_PATHWAY	0.7069	1.9261	0	0.0011	0.262
REGULATION_OF_CELL_CYCLE_PROCESS	0.6458	1.9264	0	0.0011	0.26
LAMELLIPODIUM_ORGANIZATION	0.6755	1.9264	0	0.0011	0.26
BLASTOCYST_DEVELOPMENT	0.6122	1.9264	0	0.0011	0.26
POSITIVE_REGULATION_OF_AXON_EXTENSION	0.7055	1.9264	0	0.0011	0.26
REGULATION_OF_DENDRITIC_SPINE_MORPHOGENESIS	0.6764	1.927	0	0.0011	0.259
PYRIMIDINE_CONTAINING_COMPOUND_METABOLIC_PROCESS	0.5959	1.9271	0	0.0011	0.259
PROTEIN_FOLDING	0.6176	1.9272	0	0.0011	0.259
UBIQUITIN_DEPENDENT_PROTEIN_CATABOLIC_PROCESS_VIA_THE_MULTIVESICULAR_BODY_SORTING_PATHWAY	0.7787	1.9274	0	0.0011	0.258
PEPTIDYL_TYROSINE_MODIFICATION	0.5715	1.9275	0	0.0011	0.258
SIGNAL_TRANSDUCTION_BY_P53_CLASS_MEDIATOR	0.6706	1.9275	0	0.0011	0.258
POSITIVE_REGULATION_OF_MITOCHONDRION_ORGANIZATION	0.6341	1.9276	0	0.0011	0.258
PROGRAMMED_CELL_DEATH_IN_RESPONSE_TO_REACTIVE_OXYGEN_SPECIES	0.7975	1.9282	0	0.0011	0.257
STRIATED_MUSCLE_ADAPTATION	0.5774	1.9286	0	0.0011	0.256
NEGATIVE_REGULATION_OF_SYNAPTIC_TRANSMISSION	0.5781	1.9286	0	0.0011	0.256
ENDOPLASMIC_RETICULUM_MANNOSE_TRIMMING	0.8125	1.9288	0	0.0011	0.256
WNT_SIGNALING_PATHWAY_CALCIUM_MODULATING_PATHWAY	0.6947	1.9289	0	0.0011	0.256
NONRIBOSOMAL_PEPTIDE_BIOSYNTHETIC_PROCESS	0.6863	1.929	0	0.0011	0.255
REGULATION_OF_GENE_SILENCING	0.649	1.929	0	0.0011	0.255
NEGATIVE_REGULATION_OF_REACTIVE_OXYGEN_SPECIES_BIOSYNTHETIC_PROCESS	0.6327	1.9291	0	0.0011	0.255
REGULATION_OF_ACTIN_FILAMENT_ORGANIZATION	0.6201	1.9293	0	0.0011	0.255
SULFUR_COMPOUND_TRANSPORT	0.6338	1.9297	0	0.0011	0.253
HISTONE_H4_ACETYLATION	0.7513	1.9298	0	0.0011	0.252
METAL_ION_HOMEOSTASIS	0.5143	1.9302	0	0.0011	0.251
RESPONSE_TO_LITHIUM_ION	0.6624	1.9303	0	0.0011	0.25
VENTRICULAR_CARDIAC_MUSCLE_TISSUE_DEVELOPMENT	0.6526	1.9304	0	0.0011	0.25
REGULATION_OF_ACTIN_FILAMENT_BASED_PROCESS	0.5975	1.9305	0	0.0011	0.25
FIBROBLAST_GROWTH_FACTOR_RECEPTOR_SIGNALING_PATHWAY	0.6106	1.931	0	0.0011	0.25
REGULATION_OF_STEM_CELL_POPULATION_MAINTENANCE	0.7254	1.931	0	0.0011	0.25
RETROGRADE_AXONAL_TRANSPORT	0.7068	1.9313	0	0.0011	0.249
SMOOTH_MUSCLE_CELL_PROLIFERATION	0.5706	1.9313	0	0.0011	0.249
POSITIVE_REGULATION_OF_OXIDOREDUCTASE_ACTIVITY	0.5785	1.9314	0	0.0011	0.249
REGULATION_OF_HEMATOPOIETIC_PROGENITOR_CELL_DIFFERENTIATION	0.7165	1.9314	0	0.0011	0.249
REGULATION_OF_GENE_SILENCING_BY_RNA	0.6564	1.914	0	0.0012	0.3
ENDOTHELIAL_CELL_PROLIFERATION	0.5305	1.914	0	0.0012	0.3
POSITIVE_REGULATION_OF_MICROTUBULE_POLYMERIZATION_OR_DEPOLYMERIZATION	0.721	1.9142	0	0.0012	0.3
CELLULAR_RESPONSE_TO_CORTICOSTEROID_STIMULUS	0.5657	1.9144	0	0.0012	0.298
PURINE_NUCLEOSIDE_MONOPHOSPHATE_METABOLIC_PROCESS	0.6542	1.9145	0	0.0012	0.297
NEPHRON_EPITHELIUM_DEVELOPMENT	0.5898	1.9146	0	0.0012	0.297
KERATINOCYTE_MIGRATION	0.7171	1.9146	0	0.0012	0.296
POSITIVE_REGULATION_OF_NITRIC_OXIDE_SYNTHASE_ACTIVITY	0.6692	1.9146	0.002	0.0012	0.296
POSITIVE_REGULATION_OF_CELL_SUBSTRATE_ADHESION	0.5988	1.9146	0	0.0012	0.296
CHROMATIN_REMODELING	0.6657	1.9148	0	0.0012	0.296
ENTEROENDOCRINE_CELL_DIFFERENTIATION	0.6853	1.9152	0	0.0012	0.296
3_UTR_MEDIATED_MRNA_STABILIZATION	0.7412	1.9153	0	0.0012	0.295
REGULATION_OF_PROTEIN_IMPORT	0.687	1.9154	0	0.0012	0.295
FOREBRAIN_DEVELOPMENT	0.5807	1.9155	0	0.0012	0.295
REGULATION_OF_MICROTUBULE_CYTOSKELETON_ORGANIZATION	0.6638	1.9156	0	0.0012	0.295
HORMONE_METABOLIC_PROCESS	0.4732	1.9157	0	0.0012	0.295
EPITHELIAL_TUBE_FORMATION	0.636	1.9158	0	0.0012	0.295
WOUND_HEALING_SPREADING_OF_EPIDERMAL_CELLS	0.7508	1.9163	0	0.0012	0.295
PIGMENTATION	0.6297	1.9163	0	0.0012	0.295
HISTONE_H3_ACETYLATION	0.7176	1.9165	0	0.0012	0.295
EMBRYONIC_ORGAN_DEVELOPMENT	0.5662	1.9165	0	0.0012	0.295
REGULATION_OF_OSSIFICATION	0.5973	1.9165	0	0.0012	0.295
NEGATIVE_REGULATION_OF_NERVOUS_SYSTEM_DEVELOPMENT	0.5734	1.9165	0	0.0012	0.295
HINDBRAIN_DEVELOPMENT	0.5764	1.9167	0	0.0012	0.295
SODIUM_ION_TRANSPORT	0.5195	1.9169	0	0.0012	0.294
REGULATION_OF_CARDIAC_MUSCLE_CELL_PROLIFERATION	0.6249	1.9171	0	0.0012	0.294
HISTONE_METHYLATION	0.7164	1.9172	0	0.0012	0.294
RESPONSE_TO_TUMOR_NECROSIS_FACTOR	0.55	1.9172	0	0.0012	0.294
REGULATION_OF_LAMELLIPODIUM_ASSEMBLY	0.7059	1.9173	0.002	0.0012	0.294
RNA_PHOSPHODIESTER_BOND_HYDROLYSIS	0.6555	1.9174	0	0.0012	0.294
GLIOGENESIS	0.5619	1.9177	0	0.0012	0.293
NEUROTRANSMITTER_RECEPTOR_TRANSPORT	0.6534	1.9177	0	0.0012	0.293
POSITIVE_REGULATION_OF_RNA_SPLICING	0.7395	1.9177	0	0.0012	0.293
NEUTRAL_LIPID_METABOLIC_PROCESS	0.4979	1.9178	0	0.0012	0.292
BONE_DEVELOPMENT	0.587	1.9178	0	0.0012	0.292
NEGATIVE_REGULATION_OF_CELL_CYCLE	0.6358	1.918	0	0.0012	0.292
RNA_MODIFICATION	0.7007	1.9181	0	0.0012	0.292
REGULATION_OF_NUCLEAR_TRANSCRIBED_MRNA_POLY_A_TAIL_SHORTENING	0.778	1.9184	0	0.0012	0.292
CELLULAR_RESPONSE_TO_ACID_CHEMICAL	0.6311	1.9186	0	0.0012	0.29
MUSCLE_CELL_MIGRATION	0.6287	1.9191	0	0.0012	0.29
CELLULAR_RESPONSE_TO_DNA_DAMAGE_STIMULUS	0.6659	1.9191	0	0.0012	0.29
PEPTIDYL_LYSINE_METHYLATION	0.7115	1.9192	0	0.0012	0.289
NEGATIVE_REGULATION_OF_DEVELOPMENTAL_GROWTH	0.5809	1.9193	0	0.0012	0.289
NEGATIVE_REGULATION_OF_RECEPTOR_SIGNALING_PATHWAY_VIA_STAT	0.6681	1.9194	0	0.0012	0.288
MIDBRAIN_DEVELOPMENT	0.6037	1.9195	0	0.0012	0.288
ACTIVATION_OF_PROTEIN_KINASE_B_ACTIVITY	0.6004	1.9198	0	0.0012	0.288
CELLULAR_RESPONSE_TO_DEXAMETHASONE_STIMULUS	0.6306	1.9198	0	0.0012	0.288
SKELETAL_MUSCLE_ORGAN_DEVELOPMENT	0.5659	1.9198	0	0.0012	0.287
REGULATION_OF_TRANSMEMBRANE_TRANSPORT	0.5173	1.92	0	0.0012	0.287
MUSCLE_SYSTEM_PROCESS	0.526	1.9201	0	0.0012	0.287
MAINTENANCE_OF_PROTEIN_LOCATION	0.6383	1.9201	0	0.0012	0.287
BIOLOGICAL_PROCESS_INVOLVED_IN_SYMBIOTIC_INTERACTION	0.6167	1.9201	0	0.0012	0.287
COENZYME_A_METABOLIC_PROCESS	0.7591	1.9202	0	0.0012	0.287
NEGATIVE_REGULATION_OF_MUSCLE_CELL_DIFFERENTIATION	0.6326	1.9202	0	0.0012	0.287
TORC1_SIGNALING	0.7222	1.9202	0	0.0012	0.287
REGULATION_OF_EXOCYTOSIS	0.5615	1.9204	0	0.0012	0.287
REGULATION_OF_PROTEIN_TARGETING	0.6307	1.9206	0	0.0012	0.286
RESPONSE_TO_ETHANOL	0.501	1.921	0	0.0012	0.283
SEX_DIFFERENTIATION	0.5471	1.9211	0	0.0012	0.282
MITOCHONDRION_DISTRIBUTION	0.7683	1.9212	0	0.0012	0.281
MRNA_CIS_SPLICING_VIA_SPLICEOSOME	0.6874	1.9213	0	0.0012	0.281
POSITIVE_REGULATION_OF_RECEPTOR_MEDIATED_ENDOCYTOSIS	0.6347	1.9213	0	0.0012	0.281
VENTRICULAR_SEPTUM_MORPHOGENESIS	0.6775	1.9216	0.002	0.0012	0.281
NUCLEOBASE_CONTAINING_COMPOUND_TRANSPORT	0.6865	1.9216	0	0.0012	0.281
PURINE_CONTAINING_COMPOUND_CATABOLIC_PROCESS	0.6019	1.9217	0	0.0012	0.281
REGULATION_OF_ERAD_PATHWAY	0.7971	1.9218	0	0.0012	0.281
NUCLEIC_ACID_PHOSPHODIESTER_BOND_HYDROLYSIS	0.6512	1.9218	0	0.0012	0.281
SYNAPTIC_VESICLE_RECYCLING	0.6436	1.922	0	0.0012	0.279
MICROTUBULE_POLYMERIZATION_OR_DEPOLYMERIZATION	0.6609	1.9223	0	0.0012	0.279
POSITIVE_REGULATION_OF_EPITHELIAL_CELL_PROLIFERATION	0.533	1.9226	0	0.0012	0.277
CELLULAR_RESPONSE_TO_MECHANICAL_STIMULUS	0.6324	1.9227	0	0.0012	0.277
CELLULAR_RESPONSE_TO_REACTIVE_NITROGEN_SPECIES	0.7307	1.923	0	0.0012	0.277
NEGATIVE_REGULATION_OF_NF_KAPPAB_TRANSCRIPTION_FACTOR_ACTIVITY	0.6004	1.923	0	0.0012	0.277
CLATHRIN_COAT_ASSEMBLY	0.7768	1.9234	0	0.0012	0.276
ACTIN_FILAMENT_BUNDLE_ORGANIZATION	0.6088	1.9237	0	0.0012	0.273
SOMITE_DEVELOPMENT	0.6071	1.9239	0	0.0012	0.273
GLANDULAR_EPITHELIAL_CELL_DEVELOPMENT	0.7084	1.924	0	0.0012	0.272
POSITIVE_REGULATION_OF_LAMELLIPODIUM_ORGANIZATION	0.7266	1.9243	0	0.0012	0.271
ORGANIC_CYCLIC_COMPOUND_CATABOLIC_PROCESS	0.571	1.9081	0	0.0013	0.321
CYTOKINESIS	0.6638	1.9083	0	0.0013	0.319
MESONEPHROS_DEVELOPMENT	0.5885	1.9083	0	0.0013	0.319
PLASMA_MEMBRANE_ORGANIZATION	0.5737	1.9084	0	0.0013	0.319
LIPOSACCHARIDE_METABOLIC_PROCESS	0.5973	1.9084	0	0.0013	0.319
COLUMNAR_CUBOIDAL_EPITHELIAL_CELL_DIFFERENTIATION	0.5898	1.9086	0	0.0013	0.319
NEGATIVE_REGULATION_OF_CELL_GROWTH	0.5742	1.9088	0	0.0013	0.319
REGULATION_OF_LIPID_CATABOLIC_PROCESS	0.5606	1.9088	0	0.0013	0.319
REGULATION_OF_LIPID_KINASE_ACTIVITY	0.6426	1.9088	0	0.0013	0.319
SPINDLE_LOCALIZATION	0.7214	1.9089	0	0.0013	0.319
RECEPTOR_CATABOLIC_PROCESS	0.7205	1.909	0	0.0013	0.319
REGULATION_OF_CYSTEINE_TYPE_ENDOPEPTIDASE_ACTIVITY	0.5604	1.9091	0	0.0013	0.319
STEM_CELL_DIFFERENTIATION	0.5979	1.9092	0	0.0013	0.319
NIK_NF_KAPPAB_SIGNALING	0.6072	1.9094	0	0.0013	0.317
NEGATIVE_REGULATION_OF_MUSCLE_CELL_APOPTOTIC_PROCESS	0.602	1.91	0	0.0013	0.315
TYPE_I_INTERFERON_PRODUCTION	0.6666	1.91	0	0.0013	0.315
POSITIVE_REGULATION_OF_VASCULATURE_DEVELOPMENT	0.5473	1.91	0.002	0.0013	0.315
REGULATION_OF_VACUOLE_ORGANIZATION	0.7091	1.9101	0	0.0013	0.315
DIGESTIVE_SYSTEM_DEVELOPMENT	0.5763	1.9103	0	0.0013	0.315
PROTEIN_ADP_RIBOSYLATION	0.6958	1.9103	0	0.0013	0.315
HEMATOPOIETIC_PROGENITOR_CELL_DIFFERENTIATION	0.6426	1.9104	0	0.0013	0.315
MESENCHYME_DEVELOPMENT	0.5793	1.9104	0	0.0013	0.315
STRIATED_MUSCLE_CELL_APOPTOTIC_PROCESS	0.6271	1.9104	0	0.0013	0.315
CONNECTIVE_TISSUE_DEVELOPMENT	0.5708	1.9104	0	0.0013	0.315
RESPONSE_TO_FATTY_ACID	0.5472	1.9107	0	0.0013	0.314
CYCLIC_NUCLEOTIDE_MEDIATED_SIGNALING	0.5515	1.911	0	0.0013	0.314
HYPEROSMOTIC_RESPONSE	0.6481	1.911	0.002	0.0013	0.314
ASPARTATE_FAMILY_AMINO_ACID_METABOLIC_PROCESS	0.6054	1.9113	0	0.0013	0.313
PIGMENT_BIOSYNTHETIC_PROCESS	0.6104	1.9114	0	0.0013	0.313
REGULATION_OF_MYELINATION	0.6458	1.9117	0	0.0013	0.31
MAINTENANCE_OF_PROTEIN_LOCATION_IN_NUCLEUS	0.7341	1.9118	0	0.0013	0.31
REGULATION_OF_PROTEIN_POLYUBIQUITINATION	0.7194	1.9118	0	0.0013	0.309
REGULATION_OF_EXTRINSIC_APOPTOTIC_SIGNALING_PATHWAY_VIA_DEATH_DOMAIN_RECEPTORS	0.6481	1.9119	0	0.0013	0.309
REGULATION_OF_DEFENSE_RESPONSE_TO_VIRUS	0.6408	1.9119	0	0.0013	0.308
NEGATIVE_REGULATION_OF_PEPTIDYL_SERINE_PHOSPHORYLATION	0.6567	1.9121	0	0.0013	0.308
MESENCHYMAL_CELL_DIFFERENTIATION	0.5943	1.9122	0	0.0013	0.308
ENDOCYTIC_RECYCLING	0.7252	1.9131	0	0.0013	0.304
ANOIKIS	0.6787	1.9135	0	0.0013	0.302
NEGATIVE_REGULATION_OF_TRANSLATIONAL_INITIATION	0.7659	1.9136	0.002	0.0013	0.302
POSITIVE_REGULATION_OF_SODIUM_ION_TRANSPORT	0.6518	1.9136	0	0.0013	0.302
GLIAL_CELL_DIFFERENTIATION	0.559	1.9138	0	0.0013	0.302
FATTY_ACID_DERIVATIVE_METABOLIC_PROCESS	0.5189	1.9138	0	0.0013	0.3
ACETYL_COA_BIOSYNTHETIC_PROCESS_FROM_PYRUVATE	0.7588	1.9139	0	0.0013	0.3
POSITIVE_REGULATION_OF_REACTIVE_OXYGEN_SPECIES_METABOLIC_PROCESS	0.5565	1.9139	0	0.0013	0.3
ACTIVATION_OF_NF_KAPPAB_INDUCING_KINASE_ACTIVITY	0.7575	1.9018	0	0.0014	0.352
RESPONSE_TO_ANTIBIOTIC	0.6386	1.9019	0	0.0014	0.351
METHIONINE_BIOSYNTHETIC_PROCESS	0.7833	1.9021	0	0.0014	0.35
COGNITION	0.5484	1.9025	0	0.0014	0.348
DENDRITIC_SPINE_MORPHOGENESIS	0.6532	1.9026	0	0.0014	0.347
APOPTOTIC_DNA_FRAGMENTATION	0.6979	1.9028	0	0.0014	0.345
REGULATION_OF_INTERLEUKIN_1_MEDIATED_SIGNALING_PATHWAY	0.8414	1.9029	0	0.0014	0.345
NEGATIVE_REGULATION_OF_MAP_KINASE_ACTIVITY	0.6019	1.9029	0	0.0014	0.345
REGULATION_OF_TUMOR_NECROSIS_FACTOR_MEDIATED_SIGNALING_PATHWAY	0.6263	1.903	0	0.0014	0.345
DICARBOXYLIC_ACID_TRANSPORT	0.5463	1.903	0	0.0014	0.345
RESPONSE_TO_INTERLEUKIN_1	0.5733	1.9031	0	0.0014	0.345
POSITIVE_REGULATION_OF_TRANSCRIPTION_FROM_RNA_POLYMERASE_II_PROMOTER_INVOLVED_IN_CELLULAR_RESPONSE_TO_CHEMICAL_STIMULUS	0.7595	1.9031	0	0.0014	0.345
HISTONE_UBIQUITINATION	0.7701	1.9033	0	0.0014	0.344
S_ADENOSYLMETHIONINE_METABOLIC_PROCESS	0.7654	1.9034	0	0.0014	0.344
GASTRULATION_WITH_MOUTH_FORMING_SECOND	0.7089	1.9035	0	0.0014	0.344
SPERMATID_DIFFERENTIATION	0.5457	1.9038	0	0.0014	0.344
STRESS_GRANULE_ASSEMBLY	0.816	1.904	0	0.0014	0.344
PEROXISOMAL_MEMBRANE_TRANSPORT	0.7503	1.9041	0.0019	0.0014	0.343
VESICLE_DOCKING_INVOLVED_IN_EXOCYTOSIS	0.6874	1.9041	0	0.0014	0.343
NEGATIVE_REGULATION_OF_RESPONSE_TO_WOUNDING	0.5505	1.9047	0	0.0014	0.339
PRIMARY_NEURAL_TUBE_FORMATION	0.6661	1.9048	0	0.0014	0.339
GENETIC_IMPRINTING	0.7091	1.905	0	0.0014	0.337
BLASTOCYST_FORMATION	0.712	1.905	0	0.0014	0.337
REGULATION_OF_ATPASE_ACTIVITY	0.6165	1.9051	0	0.0014	0.337
REGULATION_OF_VASCULAR_PERMEABILITY	0.6095	1.9051	0	0.0014	0.336
SPHINGOID_METABOLIC_PROCESS	0.7283	1.9052	0	0.0014	0.336
INTERLEUKIN_1_MEDIATED_SIGNALING_PATHWAY	0.6695	1.9052	0.0019	0.0014	0.336
RESPONSE_TO_IONIZING_RADIATION	0.6668	1.9052	0	0.0014	0.336
PROTEIN_LOCALIZATION_TO_CYTOSKELETON	0.7423	1.9052	0	0.0014	0.336
MAINTENANCE_OF_PROTEIN_LOCALIZATION_IN_ORGANELLE	0.665	1.9052	0	0.0014	0.336
BILE_ACID_BIOSYNTHETIC_PROCESS	0.6219	1.9054	0.0057	0.0014	0.335
POSITIVE_REGULATION_OF_PROTEIN_DEACETYLATION	0.7194	1.9055	0	0.0014	0.335
NEGATIVE_REGULATION_OF_VIRAL_TRANSCRIPTION	0.7883	1.9055	0	0.0014	0.333
ANATOMICAL_STRUCTURE_MATURATION	0.5467	1.9057	0	0.0014	0.332
REGULATION_OF_LIPID_TRANSPORT	0.4816	1.9059	0	0.0014	0.332
CELLULAR_RESPONSE_TO_LIGHT_STIMULUS	0.6054	1.906	0	0.0014	0.332
GLUTAMINE_METABOLIC_PROCESS	0.6773	1.9062	0	0.0014	0.332
CENTRAL_NERVOUS_SYSTEM_NEURON_DIFFERENTIATION	0.5683	1.9063	0	0.0014	0.332
EMBRYONIC_HEMOPOIESIS	0.7148	1.9064	0	0.0014	0.331
CELLULAR_RESPONSE_TO_GLUCAGON_STIMULUS	0.6184	1.9065	0	0.0014	0.331
BILE_ACID_AND_BILE_SALT_TRANSPORT	0.6641	1.907	0	0.0014	0.329
PROTEIN_SUMOYLATION	0.7192	1.9071	0	0.0014	0.327
MULTI_MULTICELLULAR_ORGANISM_PROCESS	0.523	1.9076	0	0.0014	0.325
REGULATION_OF_PROTEIN_K63_LINKED_UBIQUITINATION	0.8108	1.9077	0	0.0014	0.325
TRNA_MODIFICATION	0.7398	1.9078	0	0.0014	0.325
REGULATION_OF_ACTOMYOSIN_STRUCTURE_ORGANIZATION	0.6193	1.8959	0	0.0015	0.377
PATHWAY_RESTRICTED_SMAD_PROTEIN_PHOSPHORYLATION	0.606	1.8959	0	0.0015	0.377
REGULATION_OF_TORC1_SIGNALING	0.7167	1.896	0	0.0015	0.377
NEGATIVE_REGULATION_OF_DNA_BIOSYNTHETIC_PROCESS	0.6868	1.8962	0	0.0015	0.376
MICROTUBULE_POLYMERIZATION	0.6809	1.8965	0	0.0015	0.375
REGULATION_OF_HISTONE_METHYLATION	0.7306	1.8966	0	0.0015	0.374
REGULATION_OF_VENTRICULAR_CARDIAC_MUSCLE_CELL_ACTION_POTENTIAL	0.7996	1.8967	0	0.0015	0.374
HISTONE_MONOUBIQUITINATION	0.8036	1.8967	0	0.0015	0.374
CELLULAR_RESPONSE_TO_OXYGEN_LEVELS	0.5799	1.8968	0	0.0015	0.374
REGULATION_OF_PROTEIN_DEPOLYMERIZATION	0.644	1.8969	0	0.0015	0.373
POSITIVE_REGULATION_OF_ERAD_PATHWAY	0.8207	1.8971	0	0.0015	0.37
RESPONSE_TO_FIBROBLAST_GROWTH_FACTOR	0.5784	1.8972	0	0.0015	0.37
REGULATION_OF_LAMELLIPODIUM_ORGANIZATION	0.6902	1.8973	0.002	0.0015	0.37
NEGATIVE_REGULATION_OF_INTRACELLULAR_PROTEIN_TRANSPORT	0.6405	1.8974	0	0.0015	0.367
CELL_CELL_ADHESION	0.5468	1.8975	0	0.0015	0.367
POSITIVE_REGULATION_OF_CELL_CYCLE_PROCESS	0.6297	1.8977	0	0.0015	0.365
RNA_PHOSPHODIESTER_BOND_HYDROLYSIS_EXONUCLEOLYTIC	0.7334	1.8978	0	0.0015	0.365
METAL_ION_TRANSPORT	0.5239	1.8978	0	0.0015	0.365
NEGATIVE_REGULATION_OF_CELL_PROJECTION_ORGANIZATION	0.5955	1.8978	0	0.0015	0.365
BRANCHING_INVOLVED_IN_BLOOD_VESSEL_MORPHOGENESIS	0.6839	1.8981	0	0.0015	0.365
CELLULAR_PROCESS_INVOLVED_IN_REPRODUCTION_IN_MULTICELLULAR_ORGANISM	0.5273	1.8984	0	0.0015	0.363
REGULATION_OF_PEPTIDYL_THREONINE_PHOSPHORYLATION	0.6366	1.8984	0	0.0015	0.363
CELLULAR_COMPONENT_DISASSEMBLY	0.5934	1.8986	0	0.0015	0.361
NUCLEUS_LOCALIZATION	0.7455	1.8987	0.002	0.0015	0.36
NON_MOTILE_CILIUM_ASSEMBLY	0.7322	1.8987	0	0.0015	0.36
ARF_PROTEIN_SIGNAL_TRANSDUCTION	0.7381	1.8987	0	0.0015	0.36
CELL_CELL_ADHESION_VIA_PLASMA_MEMBRANE_ADHESION_MOLECULES	0.5505	1.8987	0	0.0015	0.36
POSITIVE_REGULATION_OF_CELL_POPULATION_PROLIFERATION	0.5212	1.8987	0	0.0015	0.36
EXECUTION_PHASE_OF_APOPTOSIS	0.5731	1.899	0	0.0015	0.36
OSTEOBLAST_DIFFERENTIATION	0.569	1.8991	0	0.0015	0.359
POSITIVE_REGULATION_OF_ENDOTHELIAL_CELL_PROLIFERATION	0.5489	1.8992	0	0.0015	0.358
CELLULAR_RESPONSE_TO_ARSENIC_CONTAINING_SUBSTANCE	0.7076	1.8992	0	0.0015	0.358
POSITIVE_REGULATION_OF_CANONICAL_WNT_SIGNALING_PATHWAY	0.6391	1.8992	0	0.0015	0.358
INTEGRIN_MEDIATED_SIGNALING_PATHWAY	0.63	1.8993	0	0.0015	0.358
FATTY_ACID_CATABOLIC_PROCESS	0.624	1.8993	0.0019	0.0015	0.358
REGULATION_OF_DNA_TEMPLATED_TRANSCRIPTION_INITIATION	0.7144	1.8995	0	0.0015	0.358
ERK1_AND_ERK2_CASCADE	0.5282	1.8996	0	0.0015	0.357
RNA_SPLICING	0.6824	1.9	0	0.0015	0.355
REGULATION_OF_TRANSLATION_IN_RESPONSE_TO_STRESS	0.8041	1.9002	0	0.0015	0.353
REGULATION_OF_HEMOPOIESIS	0.5612	1.9004	0	0.0015	0.353
POSITIVE_REGULATION_OF_SUBSTRATE_ADHESION_DEPENDENT_CELL_SPREADING	0.6348	1.9006	0	0.0015	0.353
WATER_HOMEOSTASIS	0.5654	1.9007	0	0.0015	0.353
CELLULAR_RESPONSE_TO_ESTRADIOL_STIMULUS	0.6205	1.9008	0	0.0015	0.353
CELLULAR_RESPONSE_TO_CAMP	0.5969	1.9009	0.0021	0.0015	0.353
NEURON_PROJECTION_ORGANIZATION	0.6311	1.901	0	0.0015	0.353
OLIGOSACCHARIDE_CATABOLIC_PROCESS	0.7446	1.9011	0	0.0015	0.353
HISTONE_H3_K9_DEMETHYLATION	0.7967	1.9011	0	0.0015	0.353
NEGATIVE_REGULATION_OF_RECEPTOR_SIGNALING_PATHWAY_VIA_JAK_STAT	0.7069	1.9011	0	0.0015	0.353
NEGATIVE_REGULATION_OF_ORGANELLE_ASSEMBLY	0.7123	1.9012	0	0.0015	0.353
INNER_EAR_RECEPTOR_CELL_DEVELOPMENT	0.5957	1.9013	0	0.0015	0.353
NEGATIVE_REGULATION_OF_UBIQUITIN_DEPENDENT_PROTEIN_CATABOLIC_PROCESS	0.705	1.9014	0	0.0015	0.353
CELLULAR_RESPONSE_TO_FLUID_SHEAR_STRESS	0.7206	1.9014	0.002	0.0015	0.353
DEVELOPMENT_OF_PRIMARY_SEXUAL_CHARACTERISTICS	0.5453	1.9014	0	0.0015	0.353
POSITIVE_REGULATION_OF_MONOOXYGENASE_ACTIVITY	0.6206	1.8908	0.0021	0.0016	0.392
ACIDIC_AMINO_ACID_TRANSPORT	0.5754	1.8909	0	0.0016	0.392
NEGATIVE_REGULATION_OF_DENDRITE_MORPHOGENESIS	0.8261	1.8909	0	0.0016	0.392
RESPONSE_TO_SALT_STRESS	0.6288	1.891	0.0041	0.0016	0.392
REGULATION_OF_FIBROBLAST_MIGRATION	0.6982	1.891	0	0.0016	0.392
POSITIVE_REGULATION_OF_REACTIVE_OXYGEN_SPECIES_BIOSYNTHETIC_PROCESS	0.5732	1.8912	0	0.0016	0.39
NEGATIVE_REGULATION_OF_DEFENSE_RESPONSE_TO_VIRUS	0.7027	1.8912	0	0.0016	0.39
CELL_FATE_COMMITMENT	0.5389	1.8913	0	0.0016	0.39
REGULATION_OF_FATTY_ACID_BIOSYNTHETIC_PROCESS	0.5199	1.8914	0	0.0016	0.39
REGULATION_OF_TOLL_LIKE_RECEPTOR_4_SIGNALING_PATHWAY	0.6796	1.8915	0.0019	0.0016	0.39
CARDIAC_MUSCLE_CELL_ACTION_POTENTIAL	0.5868	1.892	0	0.0016	0.387
NEGATIVE_REGULATION_OF_PROTEASOMAL_UBIQUITIN_DEPENDENT_PROTEIN_CATABOLIC_PROCESS	0.7056	1.8921	0	0.0016	0.386
RIBONUCLEOSIDE_MONOPHOSPHATE_BIOSYNTHETIC_PROCESS	0.6786	1.8924	0	0.0016	0.386
RESPONSE_TO_ACETYLCHOLINE	0.6641	1.8925	0	0.0016	0.386
EPIBOLY	0.6837	1.8925	0	0.0016	0.386
SECOND_MESSENGER_MEDIATED_SIGNALING	0.5248	1.893	0	0.0016	0.385
POSITIVE_REGULATION_OF_DNA_TEMPLATED_TRANSCRIPTION_INITIATION	0.7317	1.893	0	0.0016	0.385
THYMUS_DEVELOPMENT	0.653	1.893	0	0.0016	0.385
SIGNAL_TRANSDUCTION_IN_ABSENCE_OF_LIGAND	0.6073	1.8932	0	0.0016	0.385
POSITIVE_REGULATION_OF_JNK_CASCADE	0.605	1.8932	0	0.0016	0.385
MYELOID_CELL_DEVELOPMENT	0.6429	1.8933	0	0.0016	0.385
MORPHOGENESIS_OF_EMBRYONIC_EPITHELIUM	0.6141	1.8937	0	0.0016	0.383
BRANCHED_CHAIN_AMINO_ACID_METABOLIC_PROCESS	0.7594	1.8939	0.0076	0.0016	0.383
EXOCYTIC_PROCESS	0.6363	1.8941	0	0.0016	0.383
REGULATION_OF_G_PROTEIN_COUPLED_RECEPTOR_SIGNALING_PATHWAY	0.5504	1.8944	0	0.0016	0.383
PROTEIN_LOCALIZATION_TO_CILIUM	0.7047	1.8944	0	0.0016	0.383
RESPONSE_TO_INTERLEUKIN_4	0.6469	1.8946	0	0.0016	0.382
NEUROBLAST_PROLIFERATION	0.6716	1.8949	0	0.0016	0.381
CARDIAC_SEPTUM_MORPHOGENESIS	0.6491	1.8951	0.002	0.0016	0.381
MAGNESIUM_ION_TRANSPORT	0.7758	1.8954	0	0.0016	0.381
REGULATION_OF_PEPTIDYL_LYSINE_ACETYLATION	0.6675	1.8955	0	0.0016	0.381
MAINTENANCE_OF_LOCATION_IN_CELL	0.5558	1.8955	0	0.0016	0.38
HEAD_MORPHOGENESIS	0.7087	1.8956	0	0.0016	0.378
REGULATION_OF_SYSTEM_PROCESS	0.505	1.8874	0	0.0017	0.412
RESPONSE_TO_VIRUS	0.5761	1.8875	0	0.0017	0.411
CELL_VOLUME_HOMEOSTASIS	0.6686	1.8878	0	0.0017	0.41
NEGATIVE_REGULATION_OF_NIK_NF_KAPPAB_SIGNALING	0.6261	1.8879	0	0.0017	0.41
ADULT_LOCOMOTORY_BEHAVIOR	0.5883	1.888	0	0.0017	0.41
PROTEIN_QUALITY_CONTROL_FOR_MISFOLDED_OR_INCOMPLETELY_SYNTHESIZED_PROTEINS	0.734	1.888	0	0.0017	0.41
CATION_TRANSPORT	0.4879	1.888	0	0.0017	0.41
PHAGOSOME_MATURATION	0.6641	1.888	0	0.0017	0.41
ACTIN_POLYMERIZATION_OR_DEPOLYMERIZATION	0.6241	1.888	0	0.0017	0.409
REGULATION_OF_POSTSYNAPTIC_MEMBRANE_NEUROTRANSMITTER_RECEPTOR_LEVELS	0.6316	1.8881	0	0.0017	0.408
PROTEIN_MANNOSYLATION	0.7416	1.8882	0	0.0017	0.408
REGULATION_OF_MICROTUBULE_BASED_MOVEMENT	0.5749	1.8885	0	0.0017	0.407
CAMP_MEDIATED_SIGNALING	0.5679	1.8887	0	0.0017	0.405
NEGATIVE_REGULATION_OF_NUCLEOCYTOPLASMIC_TRANSPORT	0.7309	1.8887	0	0.0017	0.405
POSITIVE_REGULATION_OF_PROTEIN_CONTAINING_COMPLEX_DISASSEMBLY	0.6556	1.8888	0.002	0.0017	0.404
MODULATION_BY_SYMBIONT_OF_HOST_PROCESS	0.7008	1.8888	0	0.0017	0.403
REGULATION_OF_ASPARTIC_TYPE_ENDOPEPTIDASE_ACTIVITY_INVOLVED_IN_AMYLOID_PRECURSOR_PROTEIN_CATABOLIC_PROCESS	0.7862	1.8888	0	0.0017	0.403
FIBROBLAST_PROLIFERATION	0.6049	1.8889	0	0.0017	0.402
REGULATION_OF_MRNA_3_END_PROCESSING	0.7783	1.8889	0	0.0017	0.402
ESTABLISHMENT_OF_SPINDLE_ORIENTATION	0.7442	1.889	0	0.0017	0.402
POSITIVE_REGULATION_OF_CELL_CYCLE_G1_S_PHASE_TRANSITION	0.6172	1.8892	0	0.0017	0.401
VESICLE_TRANSPORT_ALONG_MICROTUBULE	0.7147	1.8892	0	0.0017	0.401
POSITIVE_REGULATION_OF_MITOCHONDRIAL_FISSION	0.7322	1.8894	0	0.0017	0.4
PEPTIDYL_LYSINE_TRIMETHYLATION	0.7523	1.8894	0	0.0017	0.4
NEGATIVE_REGULATION_OF_CARDIAC_MUSCLE_TISSUE_GROWTH	0.6342	1.8899	0	0.0017	0.399
GLOMERULUS_DEVELOPMENT	0.6359	1.8899	0	0.0017	0.399
PROTEIN_HOMOTETRAMERIZATION	0.5636	1.89	0	0.0017	0.398
RESPONSE_TO_ANGIOTENSIN	0.6828	1.89	0	0.0017	0.398
NEGATIVE_REGULATION_OF_CELL_SUBSTRATE_ADHESION	0.6226	1.89	0	0.0017	0.398
REGULATION_OF_CHROMATIN_ASSEMBLY_OR_DISASSEMBLY	0.765	1.8832	0	0.0018	0.428
POSITIVE_REGULATION_OF_LIPID_LOCALIZATION	0.5097	1.8832	0	0.0018	0.428
CARDIAC_MUSCLE_CONTRACTION	0.5405	1.8834	0	0.0018	0.428
NEGATIVE_REGULATION_OF_NEURON_PROJECTION_DEVELOPMENT	0.5902	1.8836	0	0.0018	0.428
MEGAKARYOCYTE_DEVELOPMENT	0.7882	1.8839	0	0.0018	0.428
L_AMINO_ACID_TRANSPORT	0.568	1.8841	0	0.0018	0.427
REGULATION_OF_SYNAPSE_STRUCTURE_OR_ACTIVITY	0.5674	1.8842	0	0.0018	0.427
REGULATION_OF_BIOMINERALIZATION	0.5773	1.8844	0	0.0018	0.427
REPRODUCTIVE_BEHAVIOR	0.6382	1.8844	0	0.0018	0.427
NEGATIVE_REGULATION_OF_EPITHELIAL_CELL_DIFFERENTIATION	0.618	1.8847	0	0.0018	0.426
REGULATION_OF_CYTOKINESIS	0.6673	1.8848	0.002	0.0018	0.425
PROTEIN_DEPOLYMERIZATION	0.6406	1.8852	0	0.0018	0.422
NEGATIVE_REGULATION_OF_NEURON_APOPTOTIC_PROCESS	0.5774	1.8852	0	0.0018	0.422
AMINO_ACID_TRANSMEMBRANE_TRANSPORT	0.5477	1.8854	0	0.0018	0.422
POSITIVE_REGULATION_OF_HORMONE_SECRETION	0.5189	1.8855	0	0.0018	0.422
LUNG_EPITHELIUM_DEVELOPMENT	0.647	1.8855	0	0.0018	0.422
HISTONE_H3_K36_METHYLATION	0.8468	1.8856	0	0.0018	0.421
RECEPTOR_RECYCLING	0.6946	1.8857	0	0.0018	0.421
ENDOTHELIAL_CELL_ACTIVATION	0.7629	1.8862	0.002	0.0018	0.421
ASTROCYTE_DEVELOPMENT	0.6087	1.8862	0	0.0018	0.421
NUCLEAR_EXPORT	0.7061	1.8863	0	0.0018	0.42
CELLULAR_RESPONSE_TO_IONIZING_RADIATION	0.6664	1.8871	0	0.0018	0.414
AUTOPHAGOSOME_MATURATION	0.6993	1.8871	0.0019	0.0018	0.414
MALE_SEX_DIFFERENTIATION	0.5567	1.8778	0	0.0019	0.451
NEGATIVE_REGULATION_OF_VIRAL_RELEASE_FROM_HOST_CELL	0.7899	1.8778	0	0.0019	0.45
BASEMENT_MEMBRANE_ORGANIZATION	0.6959	1.878	0	0.0019	0.45
NEGATIVE_REGULATION_OF_SUPRAMOLECULAR_FIBER_ORGANIZATION	0.602	1.8781	0	0.0019	0.45
REGULATION_OF_PRODUCTION_OF_SMALL_RNA_INVOLVED_IN_GENE_SILENCING_BY_RNA	0.6575	1.8781	0	0.0019	0.45
PH_REDUCTION	0.6307	1.8788	0	0.0019	0.447
CALCINEURIN_MEDIATED_SIGNALING	0.6185	1.8789	0	0.0019	0.447
REGULATION_OF_ACTIN_FILAMENT_BUNDLE_ASSEMBLY	0.6151	1.879	0	0.0019	0.447
POSITIVE_REGULATION_OF_ESTABLISHMENT_OF_PROTEIN_LOCALIZATION_TO_MITOCHONDRION	0.6973	1.879	0	0.0019	0.447
POSITIVE_REGULATION_OF_SKELETAL_MUSCLE_TISSUE_DEVELOPMENT	0.6783	1.879	0	0.0019	0.447
CAMERA_TYPE_EYE_DEVELOPMENT	0.5537	1.879	0	0.0019	0.447
CELLULAR_RESPONSE_TO_LEPTIN_STIMULUS	0.6551	1.8791	0	0.0019	0.447
REGULATION_OF_DNA_DEMETHYLATION	0.8534	1.8792	0	0.0019	0.445
PHOSPHATIDIC_ACID_METABOLIC_PROCESS	0.5911	1.8792	0	0.0019	0.445
MYD88_DEPENDENT_TOLL_LIKE_RECEPTOR_SIGNALING_PATHWAY	0.6629	1.8792	0	0.0019	0.445
NUCLEOSIDE_METABOLIC_PROCESS	0.5879	1.8793	0	0.0019	0.444
GLYCOSPHINGOLIPID_METABOLIC_PROCESS	0.6082	1.8793	0	0.0019	0.444
FIBROBLAST_MIGRATION	0.6732	1.8794	0	0.0019	0.444
RNA_SPLICING_VIA_TRANSESTERIFICATION_REACTIONS	0.6868	1.8794	0	0.0019	0.444
REGULATION_OF_ESTABLISHMENT_OF_PROTEIN_LOCALIZATION_TO_MITOCHONDRION	0.6639	1.8794	0	0.0019	0.444
LENS_MORPHOGENESIS_IN_CAMERA_TYPE_EYE	0.7224	1.8795	0	0.0019	0.443
REGULATION_OF_RESPONSE_TO_DNA_DAMAGE_STIMULUS	0.6647	1.8796	0	0.0019	0.443
STRESS_FIBER_ASSEMBLY	0.6237	1.8797	0	0.0019	0.443
REGULATION_OF_PEPTIDYL_CYSTEINE_S_NITROSYLATION	0.7277	1.8798	0	0.0019	0.443
REGULATION_OF_CELL_DIVISION	0.5773	1.88	0	0.0019	0.442
SKELETAL_SYSTEM_DEVELOPMENT	0.5465	1.88	0	0.0019	0.442
REGULATION_OF_MUSCLE_ORGAN_DEVELOPMENT	0.6317	1.8801	0	0.0019	0.442
REGULATION_OF_MICROTUBULE_POLYMERIZATION_OR_DEPOLYMERIZATION	0.6538	1.8802	0	0.0019	0.442
PATTERN_SPECIFICATION_PROCESS	0.5549	1.8802	0	0.0019	0.441
REGULATION_OF_LYMPHOID_PROGENITOR_CELL_DIFFERENTIATION	0.9006	1.8803	0	0.0019	0.439
BONE_MINERALIZATION	0.5629	1.8805	0	0.0019	0.437
NEGATIVE_REGULATION_OF_RESPONSE_TO_ENDOPLASMIC_RETICULUM_STRESS	0.6573	1.8806	0	0.0019	0.437
BLASTOCYST_GROWTH	0.7899	1.8808	0.002	0.0019	0.435
TRANSCYTOSIS	0.6882	1.8808	0	0.0019	0.435
REGULATION_OF_DNA_TEMPLATED_TRANSCRIPTION_IN_RESPONSE_TO_STRESS	0.6278	1.8811	0.0019	0.0019	0.433
ERBB2_SIGNALING_PATHWAY	0.6842	1.8812	0	0.0019	0.433
RECEPTOR_SIGNALING_PATHWAY_VIA_STAT	0.5382	1.8814	0	0.0019	0.432
RETINA_DEVELOPMENT_IN_CAMERA_TYPE_EYE	0.5681	1.8814	0	0.0019	0.432
HAIR_CELL_DIFFERENTIATION	0.5989	1.8815	0	0.0019	0.432
NEURAL_TUBE_PATTERNING	0.6773	1.8818	0	0.0019	0.432
EMBRYONIC_PLACENTA_DEVELOPMENT	0.6373	1.8818	0	0.0019	0.432
REGULATION_OF_NIK_NF_KAPPAB_SIGNALING	0.5922	1.8819	0	0.0019	0.432
HINDBRAIN_MORPHOGENESIS	0.6393	1.8821	0	0.0019	0.432
ACTIN_FILAMENT_BASED_MOVEMENT	0.5716	1.8823	0	0.0019	0.432
SKIN_EPIDERMIS_DEVELOPMENT	0.5993	1.8823	0	0.0019	0.432
PURINE_NUCLEOSIDE_METABOLIC_PROCESS	0.6154	1.8825	0	0.0019	0.431
NEGATIVE_REGULATION_OF_TELOMERE_MAINTENANCE_VIA_TELOMERE_LENGTHENING	0.7971	1.8826	0	0.0019	0.431
CELL_MATURATION	0.5275	1.8827	0	0.0019	0.431
CHAPERONE_MEDIATED_PROTEIN_FOLDING	0.6557	1.8827	0	0.0019	0.431
REGULATION_OF_BMP_SIGNALING_PATHWAY	0.5871	1.8828	0	0.0019	0.431
RESPONSE_TO_ELECTRICAL_STIMULUS	0.5697	1.8729	0	0.002	0.472
NEURON_PROJECTION_GUIDANCE	0.5727	1.8733	0	0.002	0.471
POSITIVE_REGULATION_OF_NITRIC_OXIDE_METABOLIC_PROCESS	0.6042	1.8735	0.002	0.002	0.47
CELLULAR_RESPONSE_TO_CALCIUM_ION	0.5541	1.874	0	0.002	0.468
CELLULAR_RESPONSE_TO_THYROID_HORMONE_STIMULUS	0.7161	1.8743	0	0.002	0.467
IMMATURE_B_CELL_DIFFERENTIATION	0.8289	1.8744	0	0.002	0.467
INNER_EAR_AUDITORY_RECEPTOR_CELL_DIFFERENTIATION	0.6212	1.8754	0	0.002	0.464
MYOFIBRIL_ASSEMBLY	0.5908	1.8755	0	0.002	0.464
MANGANESE_ION_TRANSPORT	0.7306	1.8756	0.002	0.002	0.464
REGULATION_OF_SIGNAL_TRANSDUCTION_BY_P53_CLASS_MEDIATOR	0.6733	1.8758	0	0.002	0.461
SENSORY_ORGAN_DEVELOPMENT	0.5359	1.8758	0	0.002	0.461
LENS_FIBER_CELL_DIFFERENTIATION	0.6512	1.8759	0	0.002	0.46
REGULATION_OF_WOUND_HEALING_SPREADING_OF_EPIDERMAL_CELLS	0.8712	1.8764	0	0.002	0.458
C4_DICARBOXYLATE_TRANSPORT	0.6408	1.8766	0	0.002	0.456
EAR_DEVELOPMENT	0.533	1.8766	0	0.002	0.456
MEMBRANE_DOCKING	0.6771	1.8766	0.002	0.002	0.456
POSITIVE_REGULATION_OF_NUCLEOCYTOPLASMIC_TRANSPORT	0.6795	1.8767	0	0.002	0.456
STEROL_BIOSYNTHETIC_PROCESS	0.607	1.8767	0.0057	0.002	0.456
REGULATION_OF_OXIDATIVE_STRESS_INDUCED_INTRINSIC_APOPTOTIC_SIGNALING_PATHWAY	0.6671	1.8769	0	0.002	0.456
PROTEIN_LOCALIZATION_TO_CELL_SURFACE	0.636	1.8769	0	0.002	0.456
ACTIN_CYTOSKELETON_REORGANIZATION	0.6313	1.877	0.002	0.002	0.455
POSITIVE_REGULATION_OF_MYELOID_CELL_DIFFERENTIATION	0.5835	1.877	0	0.002	0.455
REGULATION_OF_SUBSTRATE_ADHESION_DEPENDENT_CELL_SPREADING	0.6252	1.8771	0	0.002	0.455
SPHINGOSINE_BIOSYNTHETIC_PROCESS	0.7566	1.8772	0	0.002	0.455
REGULATION_OF_SKELETAL_MUSCLE_TISSUE_DEVELOPMENT	0.6574	1.8773	0	0.002	0.454
PLASMA_MEMBRANE_TUBULATION	0.7353	1.8773	0	0.002	0.453
POSITIVE_REGULATION_OF_TRANSCRIPTION_BY_RNA_POLYMERASE_III	0.8745	1.8775	0	0.002	0.453
POSITIVE_REGULATION_OF_VOLTAGE_GATED_POTASSIUM_CHANNEL_ACTIVITY	0.6726	1.8776	0.0019	0.002	0.453
FATTY_ACID_BETA_OXIDATION	0.6281	1.8696	0.0057	0.0021	0.486
RESPONSE_TO_LEPTIN	0.6202	1.8696	0	0.0021	0.486
MRNA_METABOLIC_PROCESS	0.6536	1.8697	0	0.0021	0.486
ESTABLISHMENT_OF_RNA_LOCALIZATION	0.7067	1.87	0	0.0021	0.485
REGULATION_OF_TRANSLATIONAL_TERMINATION	0.7958	1.8701	0.0039	0.0021	0.485
RESPONSE_TO_LAMINAR_FLUID_SHEAR_STRESS	0.756	1.8703	0	0.0021	0.484
IMMUNE_EFFECTOR_PROCESS	0.5475	1.8704	0	0.0021	0.484
NEGATIVE_REGULATION_OF_ACTIN_FILAMENT_DEPOLYMERIZATION	0.6806	1.8704	0	0.0021	0.484
RESPONSE_TO_WATER	0.7354	1.8706	0	0.0021	0.484
REGULATION_OF_MEGAKARYOCYTE_DIFFERENTIATION	0.6117	1.8707	0	0.0021	0.483
MITOTIC_CELL_CYCLE	0.6421	1.8707	0	0.0021	0.483
NEGATIVE_REGULATION_OF_INTRINSIC_APOPTOTIC_SIGNALING_PATHWAY	0.5921	1.8708	0.002	0.0021	0.483
RNA_DECAPPING	0.7536	1.8708	0.0019	0.0021	0.483
PROTEIN_LOCALIZATION_TO_CELL_JUNCTION	0.5956	1.871	0	0.0021	0.483
NEGATIVE_REGULATION_OF_SMOOTHENED_SIGNALING_PATHWAY	0.6816	1.871	0	0.0021	0.483
3_UTR_MEDIATED_MRNA_DESTABILIZATION	0.7381	1.8715	0	0.0021	0.478
LEFT_RIGHT_AXIS_SPECIFICATION	0.7691	1.8716	0	0.0021	0.478
NEGATIVE_REGULATION_OF_CELL_AGING	0.7005	1.8717	0.002	0.0021	0.478
REGULATION_OF_ACTIN_FILAMENT_LENGTH	0.6262	1.8719	0	0.0021	0.478
ESTABLISHMENT_OR_MAINTENANCE_OF_BIPOLAR_CELL_POLARITY	0.6592	1.8719	0	0.0021	0.478
PEPTIDYL_GLUTAMIC_ACID_MODIFICATION	0.6274	1.872	0	0.0021	0.477
REGULATION_OF_TELOMERE_MAINTENANCE_VIA_TELOMERE_LENGTHENING	0.7721	1.8721	0	0.0021	0.477
MODULATION_BY_SYMBIONT_OF_ENTRY_INTO_HOST	0.629	1.8722	0	0.0021	0.477
REGULATION_OF_TRANSLATIONAL_INITIATION_IN_RESPONSE_TO_STRESS	0.8167	1.8723	0	0.0021	0.476
POSITIVE_REGULATION_OF_SODIUM_ION_TRANSMEMBRANE_TRANSPORT	0.6809	1.8724	0	0.0021	0.476
REGULATION_OF_TUBE_SIZE	0.5265	1.8724	0	0.0021	0.476
RESPONSE_TO_ETHER	0.7283	1.8727	0	0.0021	0.473
CELLULAR_RESPONSE_TO_STEROL_DEPLETION	0.7942	1.8728	0	0.0021	0.473
RESPONSE_TO_MITOCHONDRIAL_DEPOLARISATION	0.7651	1.873	0.002	0.0021	0.472
GENERATION_OF_PRECURSOR_METABOLITES_AND_ENERGY	0.4956	1.8645	0	0.0022	0.506
FERTILIZATION	0.511	1.8646	0	0.0022	0.506
POSTSYNAPTIC_SIGNAL_TRANSDUCTION	0.6405	1.8647	0	0.0022	0.506
CARDIAC_CHAMBER_MORPHOGENESIS	0.5864	1.8647	0.002	0.0022	0.506
NEURON_MIGRATION	0.5808	1.865	0	0.0022	0.504
REGULATION_OF_DEFENSE_RESPONSE	0.5333	1.8653	0	0.0022	0.504
REGULATION_OF_CELLULAR_RESPONSE_TO_HEAT	0.7424	1.8653	0	0.0022	0.503
REGULATION_OF_RESPONSE_TO_BIOTIC_STIMULUS	0.574	1.8654	0	0.0022	0.502
SENSORY_SYSTEM_DEVELOPMENT	0.5493	1.8657	0	0.0022	0.501
POSITIVE_REGULATION_OF_POTASSIUM_ION_TRANSMEMBRANE_TRANSPORT	0.5942	1.8657	0	0.0022	0.501
DIVALENT_INORGANIC_CATION_HOMEOSTASIS	0.5064	1.8657	0	0.0022	0.501
REGULATION_OF_TYPE_I_INTERFERON_MEDIATED_SIGNALING_PATHWAY	0.7322	1.8658	0	0.0022	0.501
REGULATION_OF_DNA_METABOLIC_PROCESS	0.646	1.8659	0	0.0022	0.501
REGULATION_OF_TELOMERE_CAPPING	0.7971	1.8659	0	0.0022	0.501
REGULATION_OF_ATP_BIOSYNTHETIC_PROCESS	0.6491	1.8661	0	0.0022	0.5
REGULATION_OF_POTASSIUM_ION_EXPORT_ACROSS_PLASMA_MEMBRANE	0.8445	1.8662	0	0.0022	0.5
EPITHELIAL_TO_MESENCHYMAL_TRANSITION	0.6063	1.8663	0	0.0022	0.498
RESPONSE_TO_ESTROGEN	0.5579	1.8664	0	0.0022	0.498
REGULATION_OF_TRANSCRIPTION_FROM_RNA_POLYMERASE_II_PROMOTER_IN_RESPONSE_TO_OXIDATIVE_STRESS	0.7869	1.8664	0	0.0022	0.498
POSITIVE_REGULATION_OF_PROTEIN_KINASE_B_SIGNALING	0.5382	1.8666	0	0.0022	0.497
SPLICEOSOMAL_COMPLEX_ASSEMBLY	0.6733	1.867	0	0.0022	0.493
SPERM_CHROMATIN_CONDENSATION	0.7808	1.8671	0	0.0022	0.492
MICROTUBULE_ORGANIZING_CENTER_ORGANIZATION	0.6846	1.8672	0.0019	0.0022	0.492
REGULATION_OF_TELOMERE_MAINTENANCE	0.7546	1.8673	0	0.0022	0.492
POSITIVE_REGULATION_OF_FAT_CELL_DIFFERENTIATION	0.5736	1.8675	0	0.0022	0.492
REGULATION_OF_ACTION_POTENTIAL	0.6034	1.8676	0	0.0022	0.491
CYCLIC_NUCLEOTIDE_BIOSYNTHETIC_PROCESS	0.668	1.8679	0	0.0022	0.49
MICROTUBULE_BUNDLE_FORMATION	0.6066	1.8681	0	0.0022	0.49
CELL_CELL_ADHESION_MEDIATED_BY_INTEGRIN	0.774	1.8681	0	0.0022	0.49
PRE_MIRNA_PROCESSING	0.8165	1.8682	0	0.0022	0.49
REGULATION_OF_DNA_METHYLATION	0.6969	1.8682	0	0.0022	0.49
REGULATION_OF_MITOTIC_CELL_CYCLE	0.631	1.8683	0	0.0022	0.49
POSITIVE_REGULATION_OF_AMYLOID_BETA_FORMATION	0.6796	1.8683	0	0.0022	0.49
BIOLOGICAL_PROCESS_INVOLVED_IN_INTRASPECIES_INTERACTION_BETWEEN_ORGANISMS	0.5909	1.8683	0	0.0022	0.49
REGULATION_OF_NITRIC_OXIDE_METABOLIC_PROCESS	0.5918	1.8683	0	0.0022	0.49
REGULATION_OF_METALLOPEPTIDASE_ACTIVITY	0.6737	1.8684	0.006	0.0022	0.49
MRNA_SPLICE_SITE_SELECTION	0.6622	1.8685	0	0.0022	0.49
INNATE_IMMUNE_RESPONSE_ACTIVATING_SIGNAL_TRANSDUCTION	0.6193	1.8685	0	0.0022	0.49
REGULATION_OF_ANOIKIS	0.6821	1.8687	0	0.0022	0.49
NEGATIVE_REGULATION_OF_FIBROBLAST_GROWTH_FACTOR_RECEPTOR_SIGNALING_PATHWAY	0.6696	1.8688	0.0041	0.0022	0.49
NEGATIVE_REGULATION_OF_OXIDATIVE_STRESS_INDUCED_INTRINSIC_APOPTOTIC_SIGNALING_PATHWAY	0.7036	1.8689	0	0.0022	0.49
POSITIVE_REGULATION_OF_RECEPTOR_INTERNALIZATION	0.6523	1.869	0	0.0022	0.489
ACTIVIN_RECEPTOR_SIGNALING_PATHWAY	0.6168	1.8692	0	0.0022	0.489
ADRENAL_GLAND_DEVELOPMENT	0.6585	1.8616	0	0.0023	0.52
NEGATIVE_REGULATION_OF_STEM_CELL_DIFFERENTIATION	0.7299	1.8624	0	0.0023	0.517
REGULATION_OF_HIPPO_SIGNALING	0.7407	1.8626	0	0.0023	0.515
MICROTUBULE_ORGANIZING_CENTER_LOCALIZATION	0.7455	1.8627	0	0.0023	0.515
REGULATION_OF_MICROTUBULE_BINDING	0.8655	1.8628	0	0.0023	0.515
REGULATION_OF_CILIUM_ASSEMBLY	0.6707	1.8628	0	0.0023	0.515
REGULATION_OF_DNA_BIOSYNTHETIC_PROCESS	0.6769	1.8629	0	0.0023	0.515
POSITIVE_REGULATION_OF_PROTEIN_LOCALIZATION_TO_NUCLEUS	0.6612	1.8629	0	0.0023	0.515
MANGANESE_ION_TRANSMEMBRANE_TRANSPORT	0.8186	1.8629	0.002	0.0023	0.515
REGULATION_OF_METALLOENDOPEPTIDASE_ACTIVITY	0.7977	1.863	0.0042	0.0023	0.515
SCHWANN_CELL_DEVELOPMENT	0.6794	1.8631	0	0.0023	0.515
PIGMENT_CELL_DIFFERENTIATION	0.6789	1.8632	0	0.0023	0.514
APPENDAGE_DEVELOPMENT	0.5963	1.8632	0	0.0023	0.514
MODULATION_BY_VIRUS_OF_HOST_PROCESS	0.711	1.8634	0	0.0023	0.512
CELLULAR_RESPONSE_TO_CHOLESTEROL	0.6711	1.8636	0.0039	0.0023	0.511
SODIUM_ION_TRANSMEMBRANE_TRANSPORT	0.5208	1.8636	0	0.0023	0.511
CATION_TRANSMEMBRANE_TRANSPORT	0.485	1.8638	0	0.0023	0.511
RESPONSE_TO_ATP	0.6023	1.8641	0.0063	0.0023	0.509
REGULATION_OF_HORMONE_BIOSYNTHETIC_PROCESS	0.6767	1.8641	0	0.0023	0.509
POSITIVE_REGULATION_OF_AMYLOID_PRECURSOR_PROTEIN_CATABOLIC_PROCESS	0.6685	1.8642	0	0.0023	0.509
INTRINSIC_APOPTOTIC_SIGNALING_PATHWAY_IN_RESPONSE_TO_OXIDATIVE_STRESS	0.6447	1.8567	0.0019	0.0024	0.539
ACETYL_COA_METABOLIC_PROCESS	0.6302	1.857	0.0038	0.0024	0.538
MICROTUBULE_ANCHORING	0.7371	1.8571	0	0.0024	0.538
RESPONSE_TO_ALKALOID	0.537	1.8572	0	0.0024	0.538
REGULATION_OF_ENDOPLASMIC_RETICULUM_UNFOLDED_PROTEIN_RESPONSE	0.6976	1.8573	0.002	0.0024	0.538
PROTEIN_CATABOLIC_PROCESS_IN_THE_VACUOLE	0.7016	1.8574	0	0.0024	0.538
GLANDULAR_EPITHELIAL_CELL_DIFFERENTIATION	0.6263	1.8576	0	0.0024	0.538
METAL_ION_EXPORT	0.5763	1.8577	0	0.0024	0.538
INTERFERON_BETA_PRODUCTION	0.6882	1.8577	0	0.0024	0.538
POSITIVE_REGULATION_OF_DENDRITIC_SPINE_MORPHOGENESIS	0.7315	1.8585	0.002	0.0024	0.536
PHOSPHOLIPID_TRANSPORT	0.54	1.8587	0	0.0024	0.534
NEGATIVE_REGULATION_OF_TORC1_SIGNALING	0.7498	1.8588	0.002	0.0024	0.533
TRANSFERRIN_TRANSPORT	0.6699	1.8588	0.002	0.0024	0.533
RESPONSE_TO_MANGANESE_ION	0.6706	1.859	0.0041	0.0024	0.531
RENAL_SYSTEM_PROCESS	0.5302	1.8591	0.002	0.0024	0.531
NON_RECOMBINATIONAL_REPAIR	0.6834	1.8592	0	0.0024	0.531
CALCIUM_ION_TRANSMEMBRANE_TRANSPORT	0.5243	1.8594	0	0.0024	0.53
STEM_CELL_PROLIFERATION	0.6192	1.8595	0	0.0024	0.53
REGULATION_OF_SKELETAL_MUSCLE_CELL_PROLIFERATION	0.7393	1.8595	0	0.0024	0.53
TELOMERE_MAINTENANCE_VIA_TELOMERE_LENGTHENING	0.7474	1.8596	0	0.0024	0.53
REGULATION_OF_CELL_CYCLE_PHASE_TRANSITION	0.6407	1.8597	0	0.0024	0.53
NEGATIVE_REGULATION_OF_CELL_MIGRATION_INVOLVED_IN_SPROUTING_ANGIOGENESIS	0.5786	1.8598	0.0021	0.0024	0.529
REGULATION_OF_INTRINSIC_APOPTOTIC_SIGNALING_PATHWAY	0.5796	1.86	0	0.0024	0.528
ANDROGEN_METABOLIC_PROCESS	0.6176	1.86	0.0039	0.0024	0.528
OLIGOSACCHARIDE_LIPID_INTERMEDIATE_BIOSYNTHETIC_PROCESS	0.7799	1.8602	0	0.0024	0.528
PEPTIDE_METABOLIC_PROCESS	0.5695	1.8604	0	0.0024	0.528
PLATELET_ACTIVATION	0.5838	1.8604	0.002	0.0024	0.528
NEGATIVE_REGULATION_OF_TYPE_I_INTERFERON_PRODUCTION	0.6792	1.8604	0	0.0024	0.528
REGULATION_OF_FEEDING_BEHAVIOR	0.625	1.8605	0	0.0024	0.528
PRO_B_CELL_DIFFERENTIATION	0.8239	1.8605	0	0.0024	0.528
REGULATION_OF_MEMBRANE_PROTEIN_ECTODOMAIN_PROTEOLYSIS	0.6667	1.8606	0.002	0.0024	0.528
CELLULAR_HYPOTONIC_RESPONSE	0.8591	1.8606	0.0021	0.0024	0.527
REGULATION_OF_MYD88_INDEPENDENT_TOLL_LIKE_RECEPTOR_SIGNALING_PATHWAY	0.8412	1.8606	0.0019	0.0024	0.527
RESPONSE_TO_LEUCINE	0.8026	1.8607	0	0.0024	0.527
REGULATION_OF_PROTEIN_DEUBIQUITINATION	0.803	1.8609	0	0.0024	0.524
NEURAL_PRECURSOR_CELL_PROLIFERATION	0.5854	1.861	0	0.0024	0.524
RENAL_TUBULE_DEVELOPMENT	0.5864	1.861	0	0.0024	0.524
FATTY_ACID_TRANSPORT	0.4939	1.8611	0	0.0024	0.524
FATTY_ACID_DERIVATIVE_BIOSYNTHETIC_PROCESS	0.5406	1.8533	0	0.0025	0.546
PEPTIDYL_THREONINE_DEPHOSPHORYLATION	0.6989	1.8533	0	0.0025	0.546
NEGATIVE_REGULATION_OF_ENDOPLASMIC_RETICULUM_UNFOLDED_PROTEIN_RESPONSE	0.7788	1.8533	0.002	0.0025	0.546
SOMITOGENESIS	0.6016	1.8534	0	0.0025	0.546
HEMATOPOIETIC_STEM_CELL_PROLIFERATION	0.701	1.8536	0	0.0025	0.545
PHOTORECEPTOR_CELL_MAINTENANCE	0.6077	1.8538	0	0.0025	0.544
SUBSTRATE_DEPENDENT_CELL_MIGRATION	0.7163	1.8542	0.002	0.0025	0.544
LEPTIN_MEDIATED_SIGNALING_PATHWAY	0.753	1.8546	0.002	0.0025	0.544
CEREBELLAR_PURKINJE_CELL_DIFFERENTIATION	0.817	1.8546	0	0.0025	0.544
REGULATION_OF_AUTOPHAGOSOME_MATURATION	0.8162	1.8552	0.002	0.0025	0.542
ALDITOL_PHOSPHATE_METABOLIC_PROCESS	0.7222	1.8553	0	0.0025	0.542
POSITIVE_REGULATION_OF_CYSTEINE_TYPE_ENDOPEPTIDASE_ACTIVITY	0.5594	1.8553	0.002	0.0025	0.542
NEGATIVE_REGULATION_OF_VIRAL_PROCESS	0.6065	1.8553	0.0038	0.0025	0.542
CILIUM_MOVEMENT	0.5298	1.8555	0	0.0025	0.54
EMBRYONIC_ORGAN_MORPHOGENESIS	0.5449	1.8555	0	0.0025	0.54
AMINO_ACID_TRANSPORT	0.5042	1.8555	0	0.0025	0.54
PHOSPHORYLATED_CARBOHYDRATE_DEPHOSPHORYLATION	0.7533	1.8555	0	0.0025	0.54
REGULATION_OF_FATTY_ACID_BETA_OXIDATION	0.6882	1.8556	0.002	0.0025	0.54
NEGATIVE_REGULATION_OF_CYSTEINE_TYPE_ENDOPEPTIDASE_ACTIVITY	0.5676	1.8557	0	0.0025	0.54
ANTEROGRADE_AXONAL_TRANSPORT	0.6445	1.8557	0.002	0.0025	0.54
POSITIVE_REGULATION_OF_POTASSIUM_ION_TRANSPORT	0.5885	1.8559	0	0.0025	0.539
SNRNA_TRANSCRIPTION	0.7168	1.8561	0	0.0025	0.539
HEART_PROCESS	0.519	1.8565	0	0.0025	0.539
MULTI_ORGANISM_LOCALIZATION	0.7104	1.8567	0	0.0025	0.539
PERIPHERAL_NERVOUS_SYSTEM_DEVELOPMENT	0.5818	1.8505	0	0.0026	0.557
INORGANIC_ANION_TRANSPORT	0.5112	1.8506	0	0.0026	0.556
GOLGI_TO_VACUOLE_TRANSPORT	0.7838	1.8507	0	0.0026	0.556
HISTONE_H2A_UBIQUITINATION	0.8032	1.8508	0.002	0.0026	0.555
POSITIVE_REGULATION_OF_EMBRYONIC_DEVELOPMENT	0.6715	1.8509	0	0.0026	0.555
REGULATION_OF_MITOCHONDRIAL_MEMBRANE_POTENTIAL	0.5603	1.851	0	0.0026	0.555
REGULATION_OF_ANDROGEN_RECEPTOR_SIGNALING_PATHWAY	0.7278	1.8512	0	0.0026	0.553
MICROTUBULE_NUCLEATION	0.7476	1.8513	0	0.0026	0.553
NEGATIVE_REGULATION_OF_WOUND_HEALING	0.5476	1.8514	0.0061	0.0026	0.553
REGULATION_OF_RAC_PROTEIN_SIGNAL_TRANSDUCTION	0.7305	1.8516	0.002	0.0026	0.553
VESICLE_DOCKING	0.656	1.8516	0	0.0026	0.553
GLUTAMINE_FAMILY_AMINO_ACID_BIOSYNTHETIC_PROCESS	0.6547	1.8518	0.0058	0.0026	0.553
PROGRAMMED_NECROTIC_CELL_DEATH	0.5861	1.8519	0.002	0.0026	0.553
POSITIVE_REGULATION_OF_NIK_NF_KAPPAB_SIGNALING	0.6366	1.8519	0	0.0026	0.552
REGULATION_OF_CYCLIN_DEPENDENT_PROTEIN_KINASE_ACTIVITY	0.6373	1.8521	0	0.0026	0.55
POLYSACCHARIDE_CATABOLIC_PROCESS	0.6561	1.8521	0	0.0026	0.55
MITOCHONDRIAL_FUSION	0.7224	1.8523	0	0.0026	0.55
CELLULAR_PIGMENTATION	0.6669	1.8524	0	0.0026	0.549
MODIFIED_AMINO_ACID_TRANSPORT	0.6303	1.8525	0.0039	0.0026	0.549
NEGATIVE_REGULATION_OF_WNT_SIGNALING_PATHWAY	0.5795	1.8527	0	0.0026	0.548
CELLULAR_RESPONSE_TO_UV	0.6367	1.8527	0	0.0026	0.548
TRAIL_ACTIVATED_APOPTOTIC_SIGNALING_PATHWAY	0.7813	1.8529	0	0.0026	0.548
CELLULAR_PROTEIN_CONTAINING_COMPLEX_ASSEMBLY	0.5742	1.8531	0	0.0026	0.547
POSITIVE_REGULATION_OF_PEPTIDASE_ACTIVITY	0.5571	1.8478	0.002	0.0027	0.567
NEGATIVE_REGULATION_OF_GLIAL_CELL_PROLIFERATION	0.7593	1.8479	0	0.0027	0.567
COPII_COATED_VESICLE_CARGO_LOADING	0.7975	1.8487	0.0019	0.0027	0.566
IRE1_MEDIATED_UNFOLDED_PROTEIN_RESPONSE	0.6941	1.8488	0	0.0027	0.566
MESODERM_MORPHOGENESIS	0.5885	1.8491	0	0.0027	0.565
CYTOKINE_PRODUCTION	0.5285	1.8491	0	0.0027	0.565
BONE_REMODELING	0.5673	1.8492	0	0.0027	0.565
MODULATION_BY_HOST_OF_VIRAL_PROCESS	0.6356	1.8492	0.002	0.0027	0.565
REGULATION_OF_EPIDERMIS_DEVELOPMENT	0.5764	1.8493	0	0.0027	0.565
BONE_RESORPTION	0.5903	1.8494	0.002	0.0027	0.565
POSITIVE_REGULATION_OF_VASCULAR_ASSOCIATED_SMOOTH_MUSCLE_CELL_APOPTOTIC_PROCESS	0.7843	1.8494	0.002	0.0027	0.565
NEGATIVE_REGULATION_OF_PROTEIN_TYROSINE_KINASE_ACTIVITY	0.694	1.8496	0	0.0027	0.565
VIRAL_RELEASE_FROM_HOST_CELL	0.7067	1.8498	0	0.0027	0.565
NEGATIVE_REGULATION_OF_CHROMATIN_ORGANIZATION	0.6565	1.8499	0.002	0.0027	0.564
APICAL_PROTEIN_LOCALIZATION	0.7489	1.8501	0.002	0.0027	0.56
REGULATION_OF_HORMONE_METABOLIC_PROCESS	0.61	1.8502	0	0.0027	0.56
RESPONSE_TO_NITRIC_OXIDE	0.689	1.8503	0	0.0027	0.559
SKELETAL_MUSCLE_CELL_DIFFERENTIATION	0.5605	1.8441	0	0.0028	0.576
RESPONSE_TO_INCREASED_OXYGEN_LEVELS	0.6209	1.8442	0.002	0.0028	0.575
OLIGOSACCHARIDE_METABOLIC_PROCESS	0.5621	1.8442	0	0.0028	0.575
DNA_BIOSYNTHETIC_PROCESS	0.6489	1.8443	0	0.0028	0.575
POSITIVE_REGULATION_OF_MITOTIC_CELL_CYCLE	0.6282	1.8445	0	0.0028	0.575
PROTEIN_K11_LINKED_DEUBIQUITINATION	0.8296	1.8445	0	0.0028	0.575
PEPTIDYL_SERINE_DEPHOSPHORYLATION	0.7367	1.8446	0	0.0028	0.575
SMOOTH_MUSCLE_TISSUE_DEVELOPMENT	0.7094	1.8448	0.0021	0.0028	0.574
CARBOHYDRATE_DERIVATIVE_TRANSPORT	0.5733	1.845	0	0.0028	0.573
DNA_METHYLATION_OR_DEMETHYLATION	0.603	1.8451	0.0019	0.0028	0.573
REGULATION_OF_NERVOUS_SYSTEM_PROCESS	0.5311	1.8453	0	0.0028	0.571
POSITIVE_REGULATION_OF_NEURON_DIFFERENTIATION	0.5848	1.8456	0	0.0028	0.571
POSITIVE_REGULATION_OF_MYOTUBE_DIFFERENTIATION	0.6741	1.8457	0	0.0028	0.571
PROTEIN_KINASE_A_SIGNALING	0.587	1.8458	0	0.0028	0.571
CELLULAR_BIOGENIC_AMINE_METABOLIC_PROCESS	0.4843	1.8461	0	0.0028	0.571
CYTOKINE_MEDIATED_SIGNALING_PATHWAY	0.5379	1.8462	0	0.0028	0.571
REGULATION_OF_CHROMATIN_ASSEMBLY	0.7865	1.8462	0	0.0028	0.57
PRESYNAPTIC_ENDOCYTOSIS	0.6318	1.8462	0	0.0028	0.57
CARBOHYDRATE_PHOSPHORYLATION	0.6427	1.8463	0.002	0.0028	0.57
POSITIVE_REGULATION_OF_ATPASE_ACTIVITY	0.6356	1.8465	0	0.0028	0.569
AMINOGLYCAN_METABOLIC_PROCESS	0.5406	1.8467	0.002	0.0028	0.568
REGULATION_OF_RECEPTOR_RECYCLING	0.7339	1.8467	0	0.0028	0.568
REGULATION_OF_OSTEOBLAST_DIFFERENTIATION	0.5781	1.8469	0	0.0028	0.568
REGULATION_OF_CLATHRIN_DEPENDENT_ENDOCYTOSIS	0.7603	1.8471	0	0.0028	0.568
DEFINITIVE_HEMOPOIESIS	0.7173	1.8473	0	0.0028	0.568
NEGATIVE_REGULATION_OF_CELLULAR_SENESCENCE	0.7159	1.8475	0.0019	0.0028	0.567
TETRAPYRROLE_BIOSYNTHETIC_PROCESS	0.6775	1.8476	0.004	0.0028	0.567
AMIDE_BIOSYNTHETIC_PROCESS	0.5677	1.8416	0	0.0029	0.59
RESPONSE_TO_BIOTIC_STIMULUS	0.511	1.8419	0	0.0029	0.588
DOSAGE_COMPENSATION	0.8136	1.8419	0	0.0029	0.588
NEGATIVE_REGULATION_OF_CARBOHYDRATE_METABOLIC_PROCESS	0.5571	1.8421	0	0.0029	0.587
POSITIVE_REGULATION_OF_TOLL_LIKE_RECEPTOR_SIGNALING_PATHWAY	0.6738	1.8421	0.002	0.0029	0.587
PIGMENT_GRANULE_LOCALIZATION	0.7055	1.8423	0	0.0029	0.587
SCHWANN_CELL_DIFFERENTIATION	0.6578	1.8423	0.002	0.0029	0.587
MODULATION_BY_HOST_OF_VIRAL_GENOME_REPLICATION	0.7181	1.8424	0.0019	0.0029	0.587
DE_NOVO_PROTEIN_FOLDING	0.6821	1.8426	0	0.0029	0.585
MEMBRANE_LIPID_CATABOLIC_PROCESS	0.6026	1.8428	0.002	0.0029	0.583
NEUROTRANSMITTER_CATABOLIC_PROCESS	0.8028	1.8431	0	0.0029	0.58
POSITIVE_REGULATION_OF_DNA_METABOLIC_PROCESS	0.6487	1.8432	0	0.0029	0.579
MATING	0.5846	1.8433	0.0021	0.0029	0.578
RESPONSE_TO_MOLECULE_OF_BACTERIAL_ORIGIN	0.5225	1.8434	0	0.0029	0.578
MECHANORECEPTOR_DIFFERENTIATION	0.5597	1.8438	0.002	0.0029	0.576
INOSITOL_PHOSPHATE_MEDIATED_SIGNALING	0.6113	1.8438	0	0.0029	0.576
NEGATIVE_REGULATION_OF_EXTRINSIC_APOPTOTIC_SIGNALING_PATHWAY_VIA_DEATH_DOMAIN_RECEPTORS	0.6402	1.8439	0	0.0029	0.576
RETINA_HOMEOSTASIS	0.5252	1.8439	0	0.0029	0.576
PHAGOLYSOSOME_ASSEMBLY	0.7283	1.8362	0	0.003	0.607
NEGATIVE_REGULATION_OF_SODIUM_ION_TRANSPORT	0.6663	1.8362	0	0.003	0.607
TISSUE_REMODELING	0.5486	1.8363	0.002	0.003	0.607
REGULATION_OF_CELL_CYCLE_ARREST	0.6136	1.8364	0	0.003	0.607
EMBRYONIC_CAMERA_TYPE_EYE_MORPHOGENESIS	0.6932	1.8365	0	0.003	0.607
SPERM_MOTILITY	0.5237	1.8366	0	0.003	0.607
MITOCHONDRIAL_CALCIUM_ION_HOMEOSTASIS	0.6457	1.8367	0	0.003	0.607
FILOPODIUM_ASSEMBLY	0.6395	1.8367	0.0019	0.003	0.607
REGULATION_OF_GENE_EXPRESSION_BY_GENETIC_IMPRINTING	0.7109	1.8368	0	0.003	0.606
REGULATION_OF_STEM_CELL_DIFFERENTIATION	0.6422	1.8369	0	0.003	0.605
REGULATION_OF_TRANSPORTER_ACTIVITY	0.5132	1.8372	0	0.003	0.605
REGULATION_OF_TRANSCRIPTION_BY_RNA_POLYMERASE_III	0.7627	1.8372	0	0.003	0.605
REGULATION_OF_ENDOTHELIAL_CELL_DEVELOPMENT	0.7044	1.8373	0.002	0.003	0.605
CELL_DIVISION	0.6328	1.8375	0.002	0.003	0.605
ETHER_METABOLIC_PROCESS	0.6059	1.8376	0.002	0.003	0.604
DNA_CONFORMATION_CHANGE	0.6328	1.8377	0.002	0.003	0.603
REGULATION_OF_GOLGI_ORGANIZATION	0.7654	1.8378	0	0.003	0.603
TYPE_B_PANCREATIC_CELL_DEVELOPMENT	0.7036	1.8378	0	0.003	0.603
CRANIAL_SKELETAL_SYSTEM_DEVELOPMENT	0.6067	1.8379	0	0.003	0.603
POSITIVE_REGULATION_OF_PROTEIN_AUTOPHOSPHORYLATION	0.7156	1.8379	0.002	0.003	0.603
EPIDERMIS_DEVELOPMENT	0.4796	1.8381	0	0.003	0.603
ACTIVATION_OF_MAPKKK_ACTIVITY	0.744	1.8384	0.0019	0.003	0.602
ENDOPLASMIC_RETICULUM_CALCIUM_ION_HOMEOSTASIS	0.6921	1.8386	0	0.003	0.601
NEGATIVE_REGULATION_OF_BLOOD_VESSEL_ENDOTHELIAL_CELL_MIGRATION	0.4946	1.8386	0.0039	0.003	0.601
POSITIVE_REGULATION_OF_MUSCLE_ADAPTATION	0.697	1.8386	0.0021	0.003	0.601
RNA_DEPENDENT_DNA_BIOSYNTHETIC_PROCESS	0.7519	1.8386	0	0.003	0.601
NEGATIVE_REGULATION_OF_ENDOTHELIAL_CELL_PROLIFERATION	0.5134	1.8386	0.002	0.003	0.601
VASCULAR_ENDOTHELIAL_CELL_PROLIFERATION	0.533	1.8387	0	0.003	0.601
METHIONINE_METABOLIC_PROCESS	0.6994	1.8387	0.0056	0.003	0.601
SOMATIC_DIVERSIFICATION_OF_IMMUNOGLOBULINS	0.6702	1.8387	0	0.003	0.601
PROTEIN_LOCALIZATION_TO_CELL_CELL_JUNCTION	0.7545	1.8388	0	0.003	0.601
OUTFLOW_TRACT_MORPHOGENESIS	0.6171	1.8388	0	0.003	0.601
SINGLE_FERTILIZATION	0.5046	1.8389	0	0.003	0.601
POSTSYNAPTIC_MODULATION_OF_CHEMICAL_SYNAPTIC_TRANSMISSION	0.7477	1.8391	0	0.003	0.6
POSITIVE_REGULATION_OF_TYPE_I_INTERFERON_PRODUCTION	0.6585	1.8392	0	0.003	0.6
POSITIVE_REGULATION_OF_CILIUM_ASSEMBLY	0.6966	1.8392	0	0.003	0.6
MONOVALENT_INORGANIC_ANION_HOMEOSTASIS	0.6979	1.8392	0	0.003	0.6
NEUROMUSCULAR_JUNCTION_DEVELOPMENT	0.635	1.8394	0	0.003	0.599
EPHRIN_RECEPTOR_SIGNALING_PATHWAY	0.6341	1.8397	0.002	0.003	0.599
DEFENSE_RESPONSE	0.4987	1.8397	0	0.003	0.599
INORGANIC_ION_TRANSMEMBRANE_TRANSPORT	0.48	1.8399	0	0.003	0.599
RESPONSE_TO_CORTICOSTEROID	0.5005	1.8399	0	0.003	0.599
FATTY_ACYL_COA_METABOLIC_PROCESS	0.5767	1.8399	0	0.003	0.599
LUNG_MORPHOGENESIS	0.617	1.84	0.0019	0.003	0.598
MESODERM_DEVELOPMENT	0.5615	1.8401	0	0.003	0.598
N_TERMINAL_PROTEIN_AMINO_ACID_ACETYLATION	0.7728	1.8402	0.0019	0.003	0.598
REGULATION_OF_CHROMOSOME_ORGANIZATION	0.683	1.8403	0	0.003	0.598
TISSUE_REGENERATION	0.5639	1.8404	0	0.003	0.598
NEGATIVE_REGULATION_OF_HISTONE_MODIFICATION	0.6857	1.8404	0	0.003	0.598
NEURAL_NUCLEUS_DEVELOPMENT	0.5867	1.8405	0.0019	0.003	0.598
ENDOTHELIAL_CELL_MORPHOGENESIS	0.7444	1.8405	0	0.003	0.598
HISTONE_DEUBIQUITINATION	0.7901	1.8406	0	0.003	0.596
LEARNING	0.5687	1.8407	0	0.003	0.596
ESTABLISHMENT_OF_PROTEIN_LOCALIZATION_TO_ORGANELLE	0.5859	1.8407	0	0.003	0.595
BIOMINERALIZATION	0.5277	1.8407	0	0.003	0.595
MAMMARY_GLAND_MORPHOGENESIS	0.5999	1.8408	0	0.003	0.595
NEGATIVE_REGULATION_OF_PEPTIDASE_ACTIVITY	0.4527	1.8408	0	0.003	0.594
GENITALIA_DEVELOPMENT	0.5734	1.8409	0	0.003	0.593
DNA_METABOLIC_PROCESS	0.6371	1.8411	0	0.003	0.593
CEREBRAL_CORTEX_CELL_MIGRATION	0.6519	1.8411	0	0.003	0.593
WNT_SIGNALING_PATHWAY_INVOLVED_IN_MIDBRAIN_DOPAMINERGIC_NEURON_DIFFERENTIATION	0.7357	1.8411	0.002	0.003	0.593
NEGATIVE_REGULATION_OF_LIPID_STORAGE	0.6428	1.8331	0.0039	0.0031	0.614
LONG_CHAIN_FATTY_ACID_IMPORT_INTO_CELL	0.6553	1.8332	0	0.0031	0.614
BETA_CATENIN_DESTRUCTION_COMPLEX_DISASSEMBLY	0.7107	1.8333	0	0.0031	0.614
CELL_CYCLE_PHASE_TRANSITION	0.6374	1.8335	0	0.0031	0.614
CELL_ADHESION_MEDIATED_BY_INTEGRIN	0.6183	1.8337	0.0081	0.0031	0.613
NEGATIVE_REGULATION_OF_CELL_CELL_ADHESION	0.5452	1.8338	0	0.0031	0.613
MRNA_TRANSPORT	0.7126	1.8338	0	0.0031	0.613
CELL_ACTIVATION_INVOLVED_IN_IMMUNE_RESPONSE	0.5449	1.8338	0	0.0031	0.613
APOPTOTIC_MITOCHONDRIAL_CHANGES	0.5673	1.8344	0	0.0031	0.613
POSITIVE_REGULATION_OF_RESPONSE_TO_DNA_DAMAGE_STIMULUS	0.6569	1.8344	0.002	0.0031	0.612
DNA_REPAIR	0.6689	1.8346	0	0.0031	0.612
SOMATIC_DIVERSIFICATION_OF_IMMUNE_RECEPTORS	0.6677	1.8346	0	0.0031	0.612
NEGATIVE_REGULATION_OF_ANOIKIS	0.7304	1.8346	0	0.0031	0.612
KIDNEY_MORPHOGENESIS	0.5799	1.8348	0	0.0031	0.611
NECROTIC_CELL_DEATH	0.5446	1.8349	0	0.0031	0.61
HISTONE_H3_K4_TRIMETHYLATION	0.8338	1.835	0.002	0.0031	0.609
INOSITOL_PHOSPHATE_METABOLIC_PROCESS	0.599	1.8351	0	0.0031	0.609
FC_RECEPTOR_SIGNALING_PATHWAY	0.6201	1.8351	0	0.0031	0.608
POSITIVE_REGULATION_OF_RESPONSE_TO_OXIDATIVE_STRESS	0.8495	1.8351	0.0039	0.0031	0.608
NEGATIVE_REGULATION_OF_LIPID_LOCALIZATION	0.5145	1.8352	0	0.0031	0.608
RAC_PROTEIN_SIGNAL_TRANSDUCTION	0.6988	1.8352	0.0019	0.0031	0.607
NEGATIVE_REGULATION_OF_CHROMATIN_BINDING	0.86	1.8353	0	0.0031	0.607
REGULATION_OF_POTASSIUM_ION_TRANSPORT	0.5462	1.8356	0	0.0031	0.607
PROTEIN_TRANSPORT_ALONG_MICROTUBULE	0.696	1.8357	0	0.0031	0.607
REGULATION_OF_CATION_TRANSMEMBRANE_TRANSPORT	0.5096	1.8358	0	0.0031	0.607
REGULATION_OF_MYELOID_CELL_APOPTOTIC_PROCESS	0.6724	1.8359	0	0.0031	0.607
REGULATION_OF_CHROMATIN_BINDING	0.762	1.8359	0	0.0031	0.607
EYE_MORPHOGENESIS	0.5647	1.8303	0	0.0032	0.623
NEGATIVE_REGULATION_OF_NEURON_DIFFERENTIATION	0.6011	1.8304	0	0.0032	0.622
MEIOTIC_CYTOKINESIS	0.862	1.8304	0	0.0032	0.622
RESPONSE_TO_MISFOLDED_PROTEIN	0.6975	1.8305	0.002	0.0032	0.621
RESPONSE_TO_IRON_ION	0.5923	1.8305	0	0.0032	0.621
ESTABLISHMENT_OF_PIGMENT_GRANULE_LOCALIZATION	0.6999	1.8306	0	0.0032	0.621
ACTION_POTENTIAL	0.5398	1.8309	0	0.0032	0.621
REGULATION_OF_CELLULAR_RESPONSE_TO_HYPOXIA	0.7618	1.8309	0	0.0032	0.621
AUTOPHAGY_OF_NUCLEUS	0.806	1.831	0.002	0.0032	0.621
MITOTIC_DNA_INTEGRITY_CHECKPOINT	0.6853	1.831	0	0.0032	0.621
STRIATED_MUSCLE_CONTRACTION	0.5177	1.831	0	0.0032	0.621
[truncated: 5,473 more rows]

## Sheet: Fig.S2
Fig.S2A
	NADPH/NADP+
		Vector			HBP1			Vector			shHBP1-1			shHBP1-2
	NADPH (uM)	6.3	6.7	6.2	4.4	5.1	5.7	6.7	6.9	6.5	7.7	7.2	7.4	7.1	7.2	7.3
	NADP+(uM)	26.25	31.9	26.96	29.13	32.08	36.31	23.93	25.56	24.36	16.04	14.69	17.2	17.32	17.14	16.98
Fig.S2B
	GSH/GSSG
		Vector			HBP1			Vector			shHBP1-1			shHBP1-2
	GSH (uM)	31.2	32.1	31.7	21.7	26.6	23.3	30.2	29.7	28.9	31.7	33.2	33.9	35.1	35.8	36.2
	GSSG(uM)	6.64	7.83	7.16	32.38	37.86	37.17	9.15	7.24	6.89	4.4	4.32	5.01	5.01	4.77	5.24
Fig.S2C
	Relative fold change in intracellular ROS
	Vector			HBP1			Vector			shHBP1-1			shHBP1-2
	1	1	1	1.52	1.56	1.61	1	1	1	0.61	0.57	0.62	0.79	0.741	0.762
Fig.S2D
	Relative fold change in mitochondrial ROS
	Vector			HBP1			HBP1+NAC			Vector			shHBP1-1			shHBP1-2
	1	1	1	1.99	1.78	1.82	1.21	1.27	1.22	1	1	1	0.61	0.64	0.63	0.72	0.69	0.73
Fig.S2E
	Cells with depolarized mitochondria(%)
	Vector			HBP1			HBP1+NAC			Vector			shHBP1-1			shHBP1-2
	4.98	5.97	5.11	12.51	10.89	11.71	7.5	5.92	6.31	8.27	7.34	7.71	5.12	4.77	4.98	5.37	5.41	5.77
Fig.S2F
	Relative total antioxidant capacity
	Vector			HBP1			Vector			shHBP1-1			shHBP1-2
	1	1	1	0.651	0.671	0.684	1	1	1	1.47	1.59	1.53	1.74	1.7	1.72
Fig.S2G												Fig.S2H
	Cell death(%)												Expression of HBP1 (log2FPKM)
	H2O2(uM)	Vector			HBP1								RSL-3	HBP1
	0	0	0	0	0	0	0						6.4247	1.99608
	50	24.2	24.4	24.1	37.4	37.3	37.5						7.1146	2.19119
	100	38	37.7	37.1	55.4	58.2	57.7						4.4549	2.43709
	150	43.2	43.7	43	67.4	70.3	64.3						5.8279	2.0499
		Vector			shHBP1-1			shHBP1-1					5.5601	2.35655
	0	0	0	0	0	0	0	0	0	0			6.5002	1.94298
	50	12.5	12.7	12	7.7	7.9	8	7.4	7.3	6.9			6.7937	2.04675
	100	35.7	35.2	35.4	20.4	19.8	20.1	19.3	18.4	20			6.8711	1.95118
	150	43.4	44.7	44.2	26.7	27.2	22.5	25.7	27.4	29.3			5.7416	2.26863
													5.9652	2.36026
													4.3059	2.05331
													6.7075	2.29111
													6.8884	2.29111
													5.078	2.64403
													6.3242	1.99377
													5.3809	2.44183
													7.117	2.16108
													8.1928	2.00292
													5.8158	1.90959
													6.3088	2.39682
													5.0919	2.29424
Fig.S2I
	HepG2	Cell viability (%)							HepG2	Cell viability (%)
	RSL-3(uM)	0	2.5	5	10	15	20		Erastin(uM)	0	5	10	15	20
		100	94.35	84.67	55.67	45.788	35.67			100	72.41	64.79	39.1	19.18
		100	93.23	88.34	58.34	46.98	33.56			100	69.58	62.5	39.375	19.98
		100	94.77	82.45	56.22	42.33	31.35			100	70.68	63.91	38.42	18.44
	HeLa	Cell viability (%)							HeLa	Cell viability (%)
	RSL-3(uM)	0	2.5	5	10	15	20		Erastin(uM)	0	5	10	15	20
		100	75.6	70.1	50.2	40.34	25			100	90.2	58.9	48.3	37.7
		100	78.9	74.3	49.5	39.76	26.87			100	91.9	59.02	46.1	28
		100	78.4	75.5	45.2	37.56	23			100	92.5	57.2	48.6	29.04
Fig.S2J
	Cell viability (%)								Cell viability (%)
	RSL-3(5uM)	-	+	+	+				Erastin(10uM)	-	+	+	+
	Fer-1(uM)	0	0	5	10				Fer-1(uM)	0	0	5	10
		100	52	62.3	79.2					100	48.4	66.5	75
		100	44.3	64.5	83					100	55.2	63.5	78.2
		100	65.2	60.8	77					100	55.3	63.9	73.5

[truncated: 5 more sheets: Fig.S3, Fig.S4, Fig.S5, Fig.S6, Fig.S7]
